# Supplementary material for: Rapid and robust generation of long-term self-renewing human neural stem cells with the ability to generate mature astroglia
Source: Sci Rep. 2015 Nov 6;5:16321. doi: 10.1038/srep16321 (PMC4635383; doi:10.1038/srep16321)
Supplement: Supplementary table 1 [file srep16321-s2.xls]

## Sheet: Table_S1
Probe Set ID	gene_assignment	Group1 mean	Group1 std.dev	Group2 mean	Group2 std.dev	Group3 mean	Group3 std.dev	F ratio	SS(Groups)	SS(Error)	df (Groups)	df (Error)	Raw p value	Adj. p value	iPSC-1	iPSC-2	iPSC-3	hNSC-1	hNSC-2	hNSC-3	hMLSC-1	hMLSC-2	hMLSC-3
16650327	---	456.517	30.7591	76.6062	4.0472	85.2228	8.81507	407.033	282266	2080.42	2	6	3.91659e-07	0.0209996	480.668	421.888	466.995	75.7636	81.0084	73.0466	84.2613	94.4791	76.9278
16651233	---	447.45	29.5596	54.1689	9.79892	64.2452	10.0207	422.748	301618	2140.41	2	6	3.49869e-07	0.0187589	444.477	478.384	419.49	48.0998	65.4734	48.9333	58.8925	75.8055	58.0376
16651245	---	295.049	5.43416	79.299	10.1557	99.5132	5.74882	771.107	85191	331.436	2	6	5.8205e-08	0.00312078	301.182	293.132	290.833	72.5871	90.9827	74.3271	103.427	92.913	102.2
16651247	---	701.306	11.3119	119.641	24.8831	172.811	44.0467	346.341	620467	5374.48	2	6	6.33309e-07	0.0339561	688.659	704.797	710.46	104.119	106.462	148.341	122.883	189.377	206.173
16652323	---	2602.73	198.444	161.462	30.6915	173.455	121.674	322.747	11861308	110253	2	6	7.81125e-07	0.0418816	2395.08	2790.47	2622.64	144.036	143.451	196.9	311.82	125.39	83.1548
16653815	---	1806.09	66.0031	396.321	17.6362	429.942	5.1331	1240.7	3882390	9387.58	2	6	1.40352e-08	0.000752523	1764.21	1771.9	1882.18	380.681	415.436	392.845	432.759	424.017	433.049
16653867	---	309.457	3.41763	60.5867	12.0854	66.6334	4.53034	1017.64	120937	356.52	2	6	2.53946e-08	0.00136158	313.325	306.844	308.203	71.2046	63.1199	47.4355	70.6337	67.5524	61.7139
16654409	---	386.721	25.5891	62.3721	6.14945	75.2369	6.53066	412.891	202390	1470.54	2	6	3.75341e-07	0.0201247	406.786	395.473	357.904	67.8764	63.505	55.735	80.8449	76.7989	68.0669
16654649	---	2279.54	71.6386	689.109	82.134	945.16	38.8518	490.261	4375594	26775.1	2	6	2.24975e-07	0.0120625	2323.5	2318.24	2196.87	702.173	601.226	763.928	938.596	986.875	910.008
16654653	---	3840.55	117.723	1090.63	147.151	1527.02	103.603	425.061	13104885	92491.8	2	6	3.44229e-07	0.0184565	3880.56	3708.03	3933.05	1131.15	927.469	1213.28	1434.48	1507.62	1638.95
16654655	---	3115.38	122.338	890.439	129.799	1179.98	67.9979	361.435	8779993	72876.2	2	6	5.57834e-07	0.0299094	3179.07	2974.34	3192.74	963.812	740.571	966.933	1141.98	1139.48	1258.49
16654657	---	4018.8	97.367	1366.31	131.159	1793.91	99.9561	497.707	12168657	73348.3	2	6	2.15086e-07	0.0115323	4130.9	3955.32	3970.17	1413.4	1218.11	1467.42	1680.69	1831.13	1869.92
16655251	---	412.18	5.43081	88.4982	5.30844	75.8816	24.9542	480.668	218026	1360.77	2	6	2.38628e-07	0.0127945	407.858	410.406	418.276	88.6295	93.7398	83.1254	49.2227	98.6813	79.741
16656381	---	416.531	22.8604	64.0701	12.1748	125.846	14.8489	357.69	212543	1782.63	2	6	5.7539e-07	0.0308507	426.989	390.312	432.292	67.2381	74.3478	50.6244	116.404	118.172	142.961
16656395	---	289.026	10.8377	115.058	5.27081	147.064	10.3343	306.161	51442.5	504.073	2	6	9.13715e-07	0.0489907	280.257	301.143	285.679	119.079	117.005	109.091	135.886	156.271	149.035
16656419	---	147.128	2.49169	14.2402	5.19854	12.0645	4.21471	1056.12	35906.1	101.994	2	6	2.27262e-08	0.00121851	145.444	145.95	149.99	17.6654	16.7968	8.25846	7.78865	16.2153	12.1896
16656421	---	397.876	24.4851	13.0147	5.90963	16.4437	6.71383	648.15	293621	1359.04	2	6	9.77959e-08	0.00524352	375.8	424.211	393.617	19.0825	7.27706	12.6846	11.1534	14.1812	23.9965
16656563	---	958.462	9.70433	484.004	26.4838	442.734	15.3741	716.313	492790	2063.86	2	6	7.25455e-08	0.00388967	962.551	947.383	965.454	455.111	507.128	489.772	424.981	451.605	451.615
16656647	---	352.435	1.60088	63.5787	9.6255	95.0092	23.28	354.756	150693	1274.34	2	6	5.89662e-07	0.0316159	354.279	351.412	351.612	73.6053	62.7189	54.412	71.7437	118.304	94.9804
16657751	NR_015434 // LOC148413 // uncharacterized LOC148413 // 1p36.33 // 148413 /// AK092572 // LOC148413 // uncharacterized LOC148413 // 1p36.33 // 148413	416.778	14.9225	106.375	12.2795	100.108	9.74174	629.852	196669	936.737	2	6	1.06526e-07	0.00571162	433.801	410.579	405.954	97.3796	120.365	101.38	111.283	95.6378	93.4044
16658289	ENST00000378190 // AJAP1 // adherens junctions associated protein 1 // 1p36.32 // 55966 /// NM_018836 // AJAP1 // adherens junctions associated protein 1 // 1p36.32 // 55966 /// NM_001042478 // AJAP1 // adherens junctions associated protein 1 // 1p36.32 // 55966 /// ENST00000378191 // AJAP1 // adherens junctions associated protein 1 // 1p36.32 // 55966 /// AF175409 // AJAP1 // adherens junctions …	292.935	11.4674	9.97527	3.07626	12.1018	4.02605	1516.85	158938	314.345	2	6	7.69068e-09	0.000412351	289.965	305.595	283.245	6.88356	10.0064	13.0358	16.4998	8.59809	11.2076
16658385	NM_001024598 // HES3 // hairy and enhancer of split 3 (Drosophila) // 1p36.31 // 390992 /// ENST00000377898 // HES3 // hairy and enhancer of split 3 (Drosophila) // 1p36.31 // 390992	2567.94	206.939	6.64456	6.09229	2.1725	2.13399	459.934	13143456	85730.5	2	6	2.72149e-07	0.0145918	2806.27	2463.8	2433.77	12.0847	0.0618893	7.78709	0.210856	4.44479	1.86186
16658536	NM_016831 // PER3 // period homolog 3 (Drosophila) // 1p36.23 // 8863 /// ENST00000361923 // PER3 // period homolog 3 (Drosophila) // 1p36.23 // 8863 /// BC146781 // PER3 // period homolog 3 (Drosophila) // 1p36.23 // 8863 /// AY493418 // PER3 // period homolog 3 (Drosophila) // 1p36.23 // 8863 /// BC026102 // PER3 // period homolog 3 (Drosophila) // 1p36.23 // 8863 /// AK299123 // PER3 // period…	317.366	8.16492	143.424	2.76136	183.38	6.05909	673.013	49804.6	222.007	2	6	8.73974e-08	0.00468599	316.374	309.743	325.982	140.244	144.817	145.212	184.304	188.923	176.912
16658758	NM_001105562 // UBE4B // ubiquitination factor E4B // 1p36.3 // 10277 /// NM_006048 // UBE4B // ubiquitination factor E4B // 1p36.3 // 10277 /// ENST00000343090 // UBE4B // ubiquitination factor E4B // 1p36.3 // 10277 /// ENST00000253251 // UBE4B // ubiquitination factor E4B // 1p36.3 // 10277 /// AB028839 // UBE4B // ubiquitination factor E4B // 1p36.3 // 10277 /// AF043117 // UBE4B // ubiquitin…	1778.97	17.5209	1366.65	8.80913	1134.79	40.7887	467.757	638740	4096.61	2	6	2.58805e-07	0.0138763	1759.25	1792.74	1784.93	1373.46	1369.79	1356.7	1178.57	1127.93	1097.86
16659217	NM_001243 // TNFRSF8 // tumor necrosis factor receptor superfamily, member 8 // 1p36 // 943 /// ENST00000263932 // TNFRSF8 // tumor necrosis factor receptor superfamily, member 8 // 1p36 // 943 /// ENST00000417814 // TNFRSF8 // tumor necrosis factor receptor superfamily, member 8 // 1p36 // 943 /// NM_152942 // TNFRSF8 // tumor necrosis factor receptor superfamily, member 8 // 1p36 // 943 /// ENS…	820.219	29.1096	42.2517	5.09391	37.4616	5.39923	2024.39	1.21797e+06	1804.94	2	6	3.24007e-09	0.000173723	824.99	846.648	789.019	46.5667	43.5559	36.6324	42.4537	38.2	31.7312
16659338	NR_003025 // SNORA59A // small nucleolar RNA, H/ACA box 59A // 1p36.21 // 677885 /// NR_003022 // SNORA59B // small nucleolar RNA, H/ACA box 59B // 17p11.2 // 677882 /// DQ786227 // SNORA59B // small nucleolar RNA, H/ACA box 59B // 17p11.2 // 677882 /// DQ786227 // SNORA59A // small nucleolar RNA, H/ACA box 59A // 1p36.21 // 677885	972.964	66.7776	118.773	9.37927	123.278	10.8406	466.789	1.45163e+06	9329.46	2	6	2.60409e-07	0.0139624	1000.65	1021.45	896.796	108.113	122.442	125.762	135.511	114.862	119.461
16659508	NM_201628 // KAZN // kazrin, periplakin interacting protein // 1p36.21 // 23254 /// ENST00000376030 // KAZN // kazrin, periplakin interacting protein // 1p36.21 // 23254 /// NM_015209 // KAZN // kazrin, periplakin interacting protein // 1p36.21 // 23254 /// NM_001018000 // KAZN // kazrin, periplakin interacting protein // 1p36.21 // 23254 /// ENST00000422387 // KAZN // kazrin, periplakin interact…	131.684	20.1906	630.978	19.6533	519.734	27.3205	401.461	412253	3080.64	2	6	4.08069e-07	0.0218794	110.871	151.189	132.992	632.964	610.407	649.563	540.44	529.993	488.769
16659881	NM_018090 // NECAP2 // NECAP endocytosis associated 2 // 1p36.13 // 55707 /// ENST00000337132 // NECAP2 // NECAP endocytosis associated 2 // 1p36.13 // 55707 /// NM_001145277 // NECAP2 // NECAP endocytosis associated 2 // 1p36.13 // 55707 /// NM_001145278 // NECAP2 // NECAP endocytosis associated 2 // 1p36.13 // 55707 /// ENST00000492095 // NECAP2 // NECAP endocytosis associated 2 // 1p36.13 // 5…	398.601	27.3214	973.299	39.0703	1034.45	36.2509	308.741	738318	7174.14	2	6	8.91212e-07	0.0477841	386.085	429.938	379.779	1017.63	943.893	958.37	1054.18	992.611	1056.55
16659940	---	185.748	2.01659	63.0593	8.09628	70.2	2.3117	569.395	28454.7	149.921	2	6	1.43972e-07	0.00771933	187.59	183.594	186.059	61.1089	56.1164	71.9526	68.7065	72.8627	69.0307
16660156	NM_032880 // IGSF21 // immunoglobin superfamily, member 21 // 1p36.13 // 84966 /// ENST00000251296 // IGSF21 // immunoglobin superfamily, member 21 // 1p36.13 // 84966 /// BC007618 // IGSF21 // immunoglobin superfamily, member 21 // 1p36.13 // 84966 /// ENST00000497331 // IGSF21 // immunoglobin superfamily, member 21 // 1p36.13 // 84966 /// ENST00000412684 // IGSF21 // immunoglobin superfamily, m…	823.755	22.6556	46.4428	4.82003	47.1319	3.11379	3315.68	1.20736e+06	1092.41	2	6	7.38697e-10	3.96067e-05	821.903	847.279	802.082	44.3998	42.9808	51.9479	44.7552	45.9838	50.6568
16660436	NM_000478 // ALPL // alkaline phosphatase, liver/bone/kidney // 1p36.12 // 249 /// ENST00000374840 // ALPL // alkaline phosphatase, liver/bone/kidney // 1p36.12 // 249 /// ENST00000374832 // ALPL // alkaline phosphatase, liver/bone/kidney // 1p36.12 // 249 /// NM_001127501 // ALPL // alkaline phosphatase, liver/bone/kidney // 1p36.12 // 249 /// ENST00000540617 // ALPL // alkaline phosphatase, liv…	2542.37	65.0638	52.236	6.78155	34.9251	6.7542	4331.32	12488364	8649.81	2	6	3.3159e-10	1.77788e-05	2616.05	2518.27	2492.8	44.4192	55.7411	56.5478	33.046	42.4199	29.3095
16660785	NM_020448 // NIPAL3 // NIPA-like domain containing 3 // 1p36.12-p35.1 // 57185 /// ENST00000374399 // NIPAL3 // NIPA-like domain containing 3 // 1p36.12-p35.1 // 57185 /// BC063583 // NIPAL3 // NIPA-like domain containing 3 // 1p36.12-p35.1 // 57185 /// BC001265 // NIPAL3 // NIPA-like domain containing 3 // 1p36.12-p35.1 // 57185 /// ENST00000003912 // NIPAL3 // NIPA-like domain containing 3 // 1…	364.34	16.6343	56.5551	2.22971	71.9568	12.1311	631.211	180457	857.67	2	6	1.05843e-07	0.00567498	369.018	378.135	345.868	54.0702	58.3812	57.2138	81.2594	58.2357	76.3753
16660810	NM_001251978 // RCAN3 // RCAN family member 3 // 1p35.3-p33 // 11123 /// NM_001251979 // RCAN3 // RCAN family member 3 // 1p35.3-p33 // 11123 /// NM_013441 // RCAN3 // RCAN family member 3 // 1p35.3-p33 // 11123 /// NM_001251977 // RCAN3 // RCAN family member 3 // 1p35.3-p33 // 11123 /// NM_001251980 // RCAN3 // RCAN family member 3 // 1p35.3-p33 // 11123 /// ENST00000436717 // RCAN3 // RCAN fami…	547.6	8.28783	12.1503	4.5391	24.9925	2.71077	8691.91	559990	193.28	2	6	4.10743e-11	2.20228e-06	556.062	547.239	539.498	8.77691	10.3631	17.311	22.8671	24.0651	28.0452
16660953	ENST00000374332 // MAN1C1 // mannosidase, alpha, class 1C, member 1 // 1p35 // 57134 /// NM_020379 // MAN1C1 // mannosidase, alpha, class 1C, member 1 // 1p35 // 57134 /// AF261655 // MAN1C1 // mannosidase, alpha, class 1C, member 1 // 1p35 // 57134 /// BC137017 // MAN1C1 // mannosidase, alpha, class 1C, member 1 // 1p35 // 57134 /// ENST00000374331 // MAN1C1 // mannosidase, alpha, class 1C, memb…	367.841	20.7712	727.675	20.7356	1278.57	68.3808	341.971	1.2624e+06	11074.7	2	6	6.57683e-07	0.035263	391.805	354.994	356.725	708.333	749.568	725.124	1239.29	1238.9	1357.53
16661071	NM_006314 // CNKSR1 // connector enhancer of kinase suppressor of Ras 1 // 1p36.11 // 10256 /// NR_023345 // CNKSR1 // connector enhancer of kinase suppressor of Ras 1 // 1p36.11 // 10256 /// ENST00000361530 // CNKSR1 // connector enhancer of kinase suppressor of Ras 1 // 1p36.11 // 10256 /// BC011604 // CNKSR1 // connector enhancer of kinase suppressor of Ras 1 // 1p36.11 // 10256 /// BC012797 /…	255.936	5.36969	82.8219	9.43581	86.1764	6.60725	546.029	58797.8	323.048	2	6	1.63146e-07	0.00874742	249.735	259.015	259.057	93.6105	78.7463	76.1089	84.7174	80.4206	93.3912
16661141	ENST00000270792 // SH3BGRL3 // SH3 domain binding glutamic acid-rich protein like 3 // 1p36.11 // 83442 /// ENST00000374243 // SH3BGRL3 // SH3 domain binding glutamic acid-rich protein like 3 // 1p36.11 // 83442 /// NM_031286 // SH3BGRL3 // SH3 domain binding glutamic acid-rich protein like 3 // 1p36.11 // 83442 /// BC030135 // SH3BGRL3 // SH3 domain binding glutamic acid-rich protein like 3 // 1…	1352.08	46.5538	4891.51	239.392	3348.42	140.459	357.823	18894126	158409	2	6	5.74752e-07	0.0308165	1386.58	1370.52	1299.12	4800.75	5163.01	4710.77	3503.82	3310.91	3230.52
16661155	NM_024674 // LIN28A // lin-28 homolog A (C. elegans) // 1p36.11 // 79727 /// ENST00000326279 // LIN28A // lin-28 homolog A (C. elegans) // 1p36.11 // 79727 /// ENST00000254231 // LIN28A // lin-28 homolog A (C. elegans) // 1p36.11 // 79727 /// BC028566 // LIN28A // lin-28 homolog A (C. elegans) // 1p36.11 // 79727	6309.51	40.0241	978.632	34.7876	139.253	5.11293	35512.2	67194912	5676.49	2	6	6.0274e-13	3.23171e-08	6293.92	6279.63	6354.98	938.995	992.808	1004.09	140.711	133.57	143.479
16661459	NM_177424 // STX12 // syntaxin 12 // 1p35.3 // 23673 /// ENST00000373943 // STX12 // syntaxin 12 // 1p35.3 // 23673 /// BC046999 // STX12 // syntaxin 12 // 1p35.3 // 23673 /// ENST00000440806 // STX12 // syntaxin 12 // 1p35.3 // 23673 /// ENST00000468761 // STX12 // syntaxin 12 // 1p35.3 // 23673 /// ENST00000472285 // STX12 // syntaxin 12 // 1p35.3 // 23673	296.172	7.29683	1028.87	66.977	1636.94	89.3394	323.977	2.70427e+06	25041.4	2	6	7.7235e-07	0.0414111	296.786	288.587	303.142	1025.62	1097.41	963.574	1533.79	1688.3	1688.75
16661508	ENST00000373894 // SMPDL3B // sphingomyelin phosphodiesterase, acid-like 3B // 1p35.3 // 27293 /// NM_014474 // SMPDL3B // sphingomyelin phosphodiesterase, acid-like 3B // 1p35.3 // 27293 /// NM_001009568 // SMPDL3B // sphingomyelin phosphodiesterase, acid-like 3B // 1p35.3 // 27293 /// ENST00000373888 // SMPDL3B // sphingomyelin phosphodiesterase, acid-like 3B // 1p35.3 // 27293 /// AK293566 // …	2024.62	47.7345	12.4887	8.67685	22.751	10.2994	4912.48	8056289	4919.89	2	6	2.27334e-10	1.2189e-05	2057.52	1969.88	2046.48	6.16235	22.3803	8.92358	13.0369	33.5499	21.6664
16662052	NM_001042771 // LCK // lymphocyte-specific protein tyrosine kinase // 1p34.3 // 3932 /// NM_005356 // LCK // lymphocyte-specific protein tyrosine kinase // 1p34.3 // 3932 /// ENST00000336890 // LCK // lymphocyte-specific protein tyrosine kinase // 1p34.3 // 3932 /// BC013200 // LCK // lymphocyte-specific protein tyrosine kinase // 1p34.3 // 3932 /// AK303073 // LCK // lymphocyte-specific protein …	378.958	17.7657	22.5709	4.74229	22.1134	4.89619	1053.7	254350	724.165	2	6	2.2883e-08	0.00122692	365.813	399.17	371.892	17.621	27.0739	23.0179	16.6867	23.4536	26.1999
16662171	NM_022753 // S100PBP // S100P binding protein // 1p35.1 // 64766 /// NM_001256121 // S100PBP // S100P binding protein // 1p35.1 // 64766 /// ENST00000373476 // S100PBP // S100P binding protein // 1p35.1 // 64766 /// ENST00000373475 // S100PBP // S100P binding protein // 1p35.1 // 64766 /// BC015175 // S100PBP // S100P binding protein // 1p35.1 // 64766 /// ENST00000356689 // S100PBP // S100P bind…	839.466	21.995	503.385	13.3389	416.365	10.7885	577.442	299537	1556.19	2	6	1.38067e-07	0.00740271	849.613	814.229	854.556	492.407	518.23	499.519	407.679	412.975	428.442
16662338	NM_024772 // ZMYM1 // zinc finger, MYM-type 1 // 1p34.3 // 79830 /// ENST00000359858 // ZMYM1 // zinc finger, MYM-type 1 // 1p34.3 // 79830 /// ENST00000373330 // ZMYM1 // zinc finger, MYM-type 1 // 1p34.3 // 79830 /// AK299779 // ZMYM1 // zinc finger, MYM-type 1 // 1p34.3 // 79830 /// BX537537 // ZMYM1 // zinc finger, MYM-type 1 // 1p34.3 // 79830 /// AK125741 // ZMYM1 // zinc finger, MYM-type 1…	830.192	16.5516	492.53	19.3765	321.529	19.957	575.549	401996	2095.37	2	6	1.39426e-07	0.0074756	838.806	811.11	840.661	504.943	502.444	470.202	344.311	313.139	307.137
16662453	NM_012199 // EIF2C1 // eukaryotic translation initiation factor 2C, 1 // 1p34.3 // 26523 /// ENST00000373204 // EIF2C1 // eukaryotic translation initiation factor 2C, 1 // 1p34.3 // 26523 /// AF093097 // EIF2C1 // eukaryotic translation initiation factor 2C, 1 // 1p34.3 // 26523 /// ENST00000373206 // EIF2C1 // eukaryotic translation initiation factor 2C, 1 // 1p34.3 // 26523	753.775	77.3689	2175.59	72.6367	2384.97	65.3046	456.587	4726199	31053.5	2	6	2.78138e-07	0.0149129	830.036	675.344	755.946	2094.91	2196.08	2235.78	2458.11	2332.49	2364.32
16662566	NM_005119 // THRAP3 // thyroid hormone receptor associated protein 3 // 1p34.3 // 9967 /// ENST00000354618 // THRAP3 // thyroid hormone receptor associated protein 3 // 1p34.3 // 9967 /// ENST00000469141 // THRAP3 // thyroid hormone receptor associated protein 3 // 1p34.3 // 9967 /// BC112350 // THRAP3 // thyroid hormone receptor associated protein 3 // 1p34.3 // 9967 /// ENST00000466743 // THRAP…	4182.61	46.62	1875.07	93.0754	1809.91	96.1397	818.651	10958634	40158.6	2	6	4.86744e-08	0.00260978	4229.81	4136.6	4181.4	1925.37	1767.67	1932.18	1736.31	1918.68	1774.74
16662664	ENST00000373045 // MANEAL // mannosidase, endo-alpha-like // 1p34.3 // 149175 /// NM_001113482 // MANEAL // mannosidase, endo-alpha-like // 1p34.3 // 149175 /// NM_152496 // MANEAL // mannosidase, endo-alpha-like // 1p34.3 // 149175 /// ENST00000329006 // MANEAL // mannosidase, endo-alpha-like // 1p34.3 // 149175 /// ENST00000397631 // MANEAL // mannosidase, endo-alpha-like // 1p34.3 // 149175 //…	189.09	3.64246	903.574	42.1353	955.85	38.3814	506.383	1.10114e+06	6523.56	2	6	2.04282e-07	0.010953	186.034	188.117	193.121	855.979	936.114	918.629	985.566	912.516	969.467
16663033	NM_022733 // SMAP2 // small ArfGAP2 // 1p35.3-p34.1 // 64744 /// ENST00000372718 // SMAP2 // small ArfGAP2 // 1p35.3-p34.1 // 64744 /// NM_001198979 // SMAP2 // small ArfGAP2 // 1p35.3-p34.1 // 64744 /// NM_001198980 // SMAP2 // small ArfGAP2 // 1p35.3-p34.1 // 64744 /// NM_001198978 // SMAP2 // small ArfGAP2 // 1p35.3-p34.1 // 64744 /// ENST00000372708 // SMAP2 // small ArfGAP2 // 1p35.3-p34.1 /…	205.319	7.55459	609.159	27.3644	683.392	22.297	457.184	397151	2606.07	2	6	2.77058e-07	0.014855	209.114	196.619	210.223	577.587	623.828	626.061	708.423	676.096	665.658
16663317	NM_004559 // YBX1 // Y box binding protein 1 // 1p34 // 4904 /// ENST00000321358 // YBX1 // Y box binding protein 1 // 1p34 // 4904 /// BC098435 // YBX1 // Y box binding protein 1 // 1p34 // 4904 /// ENST00000436427 // YBX1 // Y box binding protein 1 // 1p34 // 4904 /// ENST00000318612 // YBX1 // Y box binding protein 1 // 1p34 // 4904 /// ENST00000467957 // YBX1 // Y box binding protein 1 // 1p3…	6704.26	12.3261	8576.25	131.362	7576.27	14.0592	448.561	5264753	35210.9	2	6	2.93234e-07	0.0157223	6710.09	6690.1	6712.59	8425.73	8667.72	8635.32	7568.54	7592.5	7567.77
16663345	ENST00000492801 // LOC100129924 // uncharacterized LOC100129924 // 1p34.2 // 100129924 /// ENST00000492801 // C1orf50 // chromosome 1 open reading frame 50 // 1p34.2 // 79078	132.023	2.25881	384.256	7.45701	326.723	18.0714	406.058	104840	774.57	2	6	3.94466e-07	0.0211501	131.741	129.918	134.409	379.228	380.717	392.824	324.213	310.037	345.918
16663958	NM_006845 // KIF2C // kinesin family member 2C // 1p34.1 // 11004 /// ENST00000372224 // KIF2C // kinesin family member 2C // 1p34.1 // 11004 /// BC008764 // KIF2C // kinesin family member 2C // 1p34.1 // 11004 /// BC014924 // KIF2C // kinesin family member 2C // 1p34.1 // 11004 /// AK290688 // KIF2C // kinesin family member 2C // 1p34.1 // 11004 /// BT006759 // KIF2C // kinesin family member 2C …	1094.6	26.2287	869.066	15.1693	559.701	16.3324	547.803	432691	2369.6	2	6	1.61576e-07	0.00866319	1075.96	1083.26	1124.59	876.982	878.64	851.576	562.561	542.128	574.415
16664003	NR_000024 // SNORD46 // small nucleolar RNA, C/D box 46 // 1p34.1 // 94161	6351.62	216.938	892.844	16.3278	996.756	77.7224	1643.73	58483600	106739	2	6	6.04636e-09	0.000324188	6411.87	6532.07	6110.93	908.352	894.376	875.804	1084.49	969.255	936.523
16664118	NM_002482 // NASP // nuclear autoantigenic sperm protein (histone-binding) // 1p34.1 // 4678 /// NM_152298 // NASP // nuclear autoantigenic sperm protein (histone-binding) // 1p34.1 // 4678 /// ENST00000350030 // NASP // nuclear autoantigenic sperm protein (histone-binding) // 1p34.1 // 4678 /// NM_001195193 // NASP // nuclear autoantigenic sperm protein (histone-binding) // 1p34.1 // 4678 /// EN…	3343.03	50.345	1238.19	60.3563	1060.62	56.3213	1551.61	9671288	18699.2	2	6	7.18619e-09	0.000385302	3392.31	3291.69	3345.09	1303.19	1183.92	1227.45	1023.95	1125.47	1032.44
16664150	ENST00000372025 // TMEM69 // transmembrane protein 69 // 1p34.1 // 51249 /// NM_016486 // TMEM69 // transmembrane protein 69 // 1p34.1 // 51249 /// BC034147 // TMEM69 // transmembrane protein 69 // 1p34.1 // 51249 /// ENST00000496366 // TMEM69 // transmembrane protein 69 // 1p34.1 // 51249	1650.24	18.4312	1145.88	46.951	882.574	24.3457	436.604	913030	6273.63	2	6	3.17819e-07	0.0170405	1637.67	1671.4	1641.66	1115.15	1199.93	1122.58	910.483	865.699	871.539
16665302	NM_015888 // HOOK1 // hook homolog 1 (Drosophila) // 1p32.1 // 51361 /// ENST00000371208 // HOOK1 // hook homolog 1 (Drosophila) // 1p32.1 // 51361 /// AF044923 // HOOK1 // hook homolog 1 (Drosophila) // 1p32.1 // 51361 /// AK301768 // HOOK1 // hook homolog 1 (Drosophila) // 1p32.1 // 51361 /// BC011621 // HOOK1 // hook homolog 1 (Drosophila) // 1p32.1 // 51361 /// AK292314 // HOOK1 // hook homol…	934.074	22.7889	35.8162	4.56791	30.3271	8.74951	3948.89	1.62366e+06	1233.5	2	6	4.37472e-10	2.34559e-05	908.419	941.834	951.97	41.0604	33.6836	32.7045	20.2791	36.2633	34.4389
16665346	ENST00000371191 // NFIA // nuclear factor I/A // 1p31.3-p31.2 // 4774 /// NM_001134673 // NFIA // nuclear factor I/A // 1p31.3-p31.2 // 4774 /// NM_001145511 // NFIA // nuclear factor I/A // 1p31.3-p31.2 // 4774 /// NM_001145512 // NFIA // nuclear factor I/A // 1p31.3-p31.2 // 4774 /// ENST00000407417 // NFIA // nuclear factor I/A // 1p31.3-p31.2 // 4774 /// ENST00000371189 // NFIA // nuclear fac…	86.6589	21.0005	167.035	17.4058	1152.63	50.892	951.19	2.11416e+06	6667.94	2	6	3.10784e-08	0.00166633	65.2367	107.211	87.5294	150.51	185.205	165.39	1114.37	1210.39	1133.14
16665373	NM_176877 // INADL // InaD-like (Drosophila) // 1p31.3 // 10207 /// ENST00000371158 // INADL // InaD-like (Drosophila) // 1p31.3 // 10207 /// AF397170 // INADL // InaD-like (Drosophila) // 1p31.3 // 10207 /// AK304355 // INADL // InaD-like (Drosophila) // 1p31.3 // 10207 /// AB044807 // INADL // InaD-like (Drosophila) // 1p31.3 // 10207 /// BC142661 // INADL // InaD-like (Drosophila) // 1p31.3 //…	1894.75	106.209	95.1063	19.7004	168.372	14.2239	786.526	6224500	23741.8	2	6	5.48611e-08	0.00294149	1773.05	1968.71	1942.5	83.1916	84.2816	117.846	181.723	169.98	153.412
16665439	NM_001164835 // L1TD1 // LINE-1 type transposase domain containing 1 // 1p31.3 // 54596 /// NM_019079 // L1TD1 // LINE-1 type transposase domain containing 1 // 1p31.3 // 54596 /// ENST00000498273 // L1TD1 // LINE-1 type transposase domain containing 1 // 1p31.3 // 54596 /// AB211065 // L1TD1 // LINE-1 type transposase domain containing 1 // 1p31.3 // 54596	5679.05	107.505	17.719	4.4928	19.0409	1.73981	8300.99	64086436	23161	2	6	4.71524e-11	2.52817e-06	5718.51	5557.39	5761.25	20.5144	20.1061	12.5365	17.3326	18.9796	20.8106
16665512	NM_013339 // ALG6 // asparagine-linked glycosylation 6, alpha-1,3-glucosyltransferase homolog (S. cerevisiae) // 1p31.3 // 29929 /// ENST00000371108 // ALG6 // asparagine-linked glycosylation 6, alpha-1,3-glucosyltransferase homolog (S. cerevisiae) // 1p31.3 // 29929 /// AF063604 // ALG6 // asparagine-linked glycosylation 6, alpha-1,3-glucosyltransferase homolog (S. cerevisiae) // 1p31.3 // 29929…	799.481	35.839	208.525	19.8496	165.635	24.2908	497.797	752829	4536.97	2	6	2.14971e-07	0.0115261	821.536	758.128	818.778	188.008	209.934	227.632	139.662	187.791	169.452
16665566	NM_002633 // PGM1 // phosphoglucomutase 1 // 1p31 // 5236 /// ENST00000538673 // PGM1 // phosphoglucomutase 1 // 1p31 // 5236 /// ENST00000371084 // PGM1 // phosphoglucomutase 1 // 1p31 // 5236 /// NM_001172819 // PGM1 // phosphoglucomutase 1 // 1p31 // 5236 /// ENST00000540265 // PGM1 // phosphoglucomutase 1 // 1p31 // 5236 /// ENST00000371083 // PGM1 // phosphoglucomutase 1 // 1p31 // 5236 /// …	1044.04	28.2942	346.781	34.6807	400.418	27.8414	487.663	903299	5556.91	2	6	2.28567e-07	0.0122551	1076.55	1024.99	1030.58	384.669	339.069	316.606	431.087	393.434	376.734
16665588	NM_005012 // ROR1 // receptor tyrosine kinase-like orphan receptor 1 // 1p32-p31 // 4919 /// ENST00000371079 // ROR1 // receptor tyrosine kinase-like orphan receptor 1 // 1p32-p31 // 4919 /// NM_001083592 // ROR1 // receptor tyrosine kinase-like orphan receptor 1 // 1p32-p31 // 4919 /// ENST00000371080 // ROR1 // receptor tyrosine kinase-like orphan receptor 1 // 1p32-p31 // 4919 /// M97675 // RO…	4051.95	50.7592	125.954	24.9952	260.095	34.5044	10181.3	29809526	8783.62	2	6	2.55607e-11	1.37049e-06	3994.1	4089.03	4072.71	111.664	154.815	111.382	297.546	253.144	229.596
16665621	NM_020925 // CACHD1 // cache domain containing 1 // 1p31.3 // 57685 /// ENST00000371073 // CACHD1 // cache domain containing 1 // 1p31.3 // 57685 /// ENST00000290039 // CACHD1 // cache domain containing 1 // 1p31.3 // 57685 /// BC039301 // CACHD1 // cache domain containing 1 // 1p31.3 // 57685 /// ENST00000470527 // CACHD1 // cache domain containing 1 // 1p31.3 // 57685 /// ENST00000495994 // CAC…	2751.97	120.309	1261.64	35.7972	1128.91	87.6796	311.793	4872998	46886.9	2	6	8.65546e-07	0.046408	2717.68	2652.52	2885.7	1228.13	1299.36	1257.42	1228.86	1064.94	1092.94
16665674	NM_001005353 // AK4 // adenylate kinase 4 // 1p31.3 // 205 /// NM_013410 // AK4 // adenylate kinase 4 // 1p31.3 // 205 /// NM_203464 // AK4 // adenylate kinase 4 // 1p31.3 // 205 /// BC066944 // AK4 // adenylate kinase 4 // 1p31.3 // 205 /// CR456830 // AK4 // adenylate kinase 4 // 1p31.3 // 205 /// BC148270 // AK4 // adenylate kinase 4 // 1p31.3 // 205 /// BC136886 // AK4 // adenylate kinase 4 /…	1081.21	59.3501	78.3815	20.1485	163.394	20.9847	637.008	1.85529e+06	8737.5	2	6	1.02993e-07	0.00552216	1016.77	1133.63	1093.24	55.8818	84.5044	94.7582	143.615	161.161	185.406
16666055	NM_001902 // CTH // cystathionase (cystathionine gamma-lyase) // 1p31.1 // 1491 /// NM_001190463 // CTH // cystathionase (cystathionine gamma-lyase) // 1p31.1 // 1491 /// ENST00000411986 // CTH // cystathionase (cystathionine gamma-lyase) // 1p31.1 // 1491 /// ENST00000370938 // CTH // cystathionase (cystathionine gamma-lyase) // 1p31.1 // 1491 /// NM_153742 // CTH // cystathionase (cystathionine…	865.656	22.7897	228.355	8.59776	227.973	15.7955	1446.61	812793	1685.58	2	6	8.86358e-09	0.000475239	870.455	885.664	840.849	233.071	233.562	218.431	212.204	227.921	243.794
16666348	---	150.305	4.85813	33.2616	4.78074	52.8139	7.73763	332.733	23585.9	212.656	2	6	7.13479e-07	0.0382546	154.127	144.838	151.949	30.342	30.664	38.7788	44.2332	59.2604	54.9481
16666485	NM_006820 // IFI44L // interferon-induced protein 44-like // 1p31.1 // 10964 /// ENST00000370751 // IFI44L // interferon-induced protein 44-like // 1p31.1 // 10964 /// BC015932 // IFI44L // interferon-induced protein 44-like // 1p31.1 // 10964 /// AK293385 // IFI44L // interferon-induced protein 44-like // 1p31.1 // 10964 /// AB000115 // IFI44L // interferon-induced protein 44-like // 1p31.1 // 1…	33.7018	5.82129	9.9075	5.60221	880.787	79.6519	345.544	1.47655e+06	12819.4	2	6	6.37665e-07	0.0341897	29.7552	40.3873	30.9628	14.7013	3.74906	11.2721	794.724	895.725	951.913
16667183	ENST00000370298 // MTF2 // metal response element binding transcription factor 2 // 1p22.1 // 22823 /// NM_007358 // MTF2 // metal response element binding transcription factor 2 // 1p22.1 // 22823 /// NM_001164392 // MTF2 // metal response element binding transcription factor 2 // 1p22.1 // 22823 /// ENST00000545708 // MTF2 // metal response element binding transcription factor 2 // 1p22.1 // 22…	1756.26	20.692	846.923	27.1231	788.745	34.1971	1135.56	1.76638e+06	4666.53	2	6	1.82933e-08	0.000980833	1736.19	1777.52	1755.08	864.393	815.677	860.701	757.819	782.944	825.471
16667206	ENST00000401026 // CCDC18 // coiled-coil domain containing 18 // 1p22.1 // 343099 /// ENST00000557479 // CCDC18 // coiled-coil domain containing 18 // 1p22.1 // 343099 /// NM_206886 // CCDC18 // coiled-coil domain containing 18 // 1p22.1 // 343099 /// ENST00000338949 // CCDC18 // coiled-coil domain containing 18 // 1p22.1 // 343099 /// ENST00000334652 // CCDC18 // coiled-coil domain containing 18…	991.859	26.6864	479.019	14.2397	301.355	16.1084	985.212	771365	2348.83	2	6	2.79778e-08	0.00150008	1015.92	963.157	996.498	480.009	464.311	492.738	282.883	312.483	308.698
16667516	ENST00000370185 // LPPR4 // lipid phosphate phosphatase-related protein type 4 // 1p21.2 // 9890 /// NM_014839 // LPPR4 // lipid phosphate phosphatase-related protein type 4 // 1p21.2 // 9890 /// NM_001166252 // LPPR4 // lipid phosphate phosphatase-related protein type 4 // 1p21.2 // 9890 /// ENST00000457765 // LPPR4 // lipid phosphate phosphatase-related protein type 4 // 1p21.2 // 9890 /// AY30…	73.6017	14.6352	232.209	14.1293	438.573	17.9644	409.234	200947	1473.09	2	6	3.85418e-07	0.020665	90.4686	64.2629	66.0736	248.492	224.946	223.188	456.282	420.363	439.074
16668102	ENST00000338272 // TMEM167B // transmembrane protein 167B // 1p13.3 // 56900 /// NM_020141 // TMEM167B // transmembrane protein 167B // 1p13.3 // 56900 /// BC171849 // TMEM167B // transmembrane protein 167B // 1p13.3 // 56900 /// ENST00000479160 // TMEM167B // transmembrane protein 167B // 1p13.3 // 56900 /// ENST00000473828 // TMEM167B // transmembrane protein 167B // 1p13.3 // 56900	519.786	2.81954	1006.55	21.1358	1053.51	24.3547	750.14	524010	2095.65	2	6	6.32028e-08	0.00338874	516.545	521.134	521.678	1023.82	982.978	1012.85	1079.26	1030.84	1050.44
16668170	NM_001408 // CELSR2 // cadherin, EGF LAG seven-pass G-type receptor 2 (flamingo homolog, Drosophila) // 1p21 // 1952 /// ENST00000271332 // CELSR2 // cadherin, EGF LAG seven-pass G-type receptor 2 (flamingo homolog, Drosophila) // 1p21 // 1952 /// AK127086 // CELSR2 // cadherin, EGF LAG seven-pass G-type receptor 2 (flamingo homolog, Drosophila) // 1p21 // 1952 /// ENST00000498157 // CELSR2 // ca…	752.143	51.5019	2713.08	9.42071	2522.74	123.101	588.143	7016533	35789.9	2	6	1.30703e-07	0.0070079	693.976	791.944	770.509	2723.96	2707.53	2707.76	2643.88	2526.57	2397.77
16668880	BC062295 // LOC100506392 // uncharacterized LOC100506392 // 1p13-p12 // 100506392	565.629	18.0648	202.28	28.9496	237.848	1.90002	309.147	240728	2336.06	2	6	8.87742e-07	0.0475981	576.089	544.77	576.028	175.389	198.527	232.923	237.77	239.786	235.989
16668891	NM_014813 // LRIG2 // leucine-rich repeats and immunoglobulin-like domains 2 // 1p13.1 // 9860 /// ENST00000361127 // LRIG2 // leucine-rich repeats and immunoglobulin-like domains 2 // 1p13.1 // 9860 /// AK291031 // LRIG2 // leucine-rich repeats and immunoglobulin-like domains 2 // 1p13.1 // 9860 /// ENST00000466161 // LRIG2 // leucine-rich repeats and immunoglobulin-like domains 2 // 1p13.1 // 9…	1496.03	68.2047	556.547	19.9733	528.217	21.3126	495.939	1.82011e+06	11010.1	2	6	2.17382e-07	0.0116553	1417.47	1530.51	1540.12	574.011	560.86	534.77	548.355	505.898	530.398
16668997	NM_020190 // OLFML3 // olfactomedin-like 3 // 1p13.2 // 56944 /// ENST00000320334 // OLFML3 // olfactomedin-like 3 // 1p13.2 // 56944 /// AK092766 // OLFML3 // olfactomedin-like 3 // 1p13.2 // 56944 /// ENST00000369551 // OLFML3 // olfactomedin-like 3 // 1p13.2 // 56944 /// ENST00000491700 // OLFML3 // olfactomedin-like 3 // 1p13.2 // 56944 /// ENST00000393300 // OLFML3 // olfactomedin-like 3 // …	2670.59	84.2833	37.161	6.11958	30.5087	3.2398	2916.47	13904980	14303.3	2	6	1.08506e-09	5.81777e-05	2751.91	2676.22	2583.63	38.5859	42.4425	30.4547	30.137	33.9183	27.4708
16669087	NM_018420 // SLC22A15 // solute carrier family 22, member 15 // 1p13.1 // 55356 /// ENST00000369503 // SLC22A15 // solute carrier family 22, member 15 // 1p13.1 // 55356 /// BC026358 // SLC22A15 // solute carrier family 22, member 15 // 1p13.1 // 55356 /// ENST00000369502 // SLC22A15 // solute carrier family 22, member 15 // 1p13.1 // 55356 /// ENST00000481127 // SLC22A15 // solute carrier family…	280.841	7.7703	17.7437	12.3573	22.1257	9.03813	692.95	136173	589.537	2	6	8.00996e-08	0.0042947	289.695	275.158	277.67	10.3497	10.8719	32.0095	12.0581	24.7783	29.5407
16669245	---	378.013	18.6045	109.896	17.5708	72.9295	12.7674	305.054	166329	1635.73	2	6	9.23598e-07	0.0495205	374.673	361.305	398.061	91.7867	111.029	126.874	64.0794	87.5655	67.1435
16669288	NM_006784 // WDR3 // WD repeat domain 3 // 1p12 // 10885 /// ENST00000349139 // WDR3 // WD repeat domain 3 // 1p12 // 10885 /// AF083217 // WDR3 // WD repeat domain 3 // 1p12 // 10885 /// ENST00000369441 // WDR3 // WD repeat domain 3 // 1p12 // 10885 /// ENST00000487202 // WDR3 // WD repeat domain 3 // 1p12 // 10885 /// ENST00000471680 // WDR3 // WD repeat domain 3 // 1p12 // 10885	1244.37	27.0749	602.156	17.4268	619.838	32.5933	573.674	802788	4198.14	2	6	1.4079e-07	0.00754874	1253.13	1214	1265.98	596.98	587.904	621.585	595.805	606.772	656.937
16669389	NM_006623 // PHGDH // phosphoglycerate dehydrogenase // 1p12 // 26227 /// ENST00000369409 // PHGDH // phosphoglycerate dehydrogenase // 1p12 // 26227 /// AF171237 // PHGDH // phosphoglycerate dehydrogenase // 1p12 // 26227 /// ENST00000537497 // PHGDH // phosphoglycerate dehydrogenase // 1p12 // 26227 /// ENST00000369407 // PHGDH // phosphoglycerate dehydrogenase // 1p12 // 26227 /// ENST00000535…	3336.64	116.329	1058.09	136.474	967.471	30.4926	490.197	10812908	66174.8	2	6	2.25062e-07	0.0120671	3444.94	3351.29	3213.67	1130.94	900.653	1142.69	934.502	973.249	994.661
16669821	ENST00000369308 // LIX1L // Lix1 homolog (mouse)-like // 1q21.1 // 128077 /// NM_153713 // LIX1L // Lix1 homolog (mouse)-like // 1q21.1 // 128077 /// AK128733 // LIX1L // Lix1 homolog (mouse)-like // 1q21.1 // 128077 /// ENST00000449167 // LIX1L // Lix1 homolog (mouse)-like // 1q21.1 // 128077	142.55	15.871	1937.42	70.4797	1558.79	58.9191	926.965	5370669	17381.5	2	6	3.3571e-08	0.00179998	129.559	137.851	160.24	1891.52	2018.57	1902.17	1600.8	1491.44	1584.13
16669963	ENST00000447947 // GPR89C // G protein-coupled receptor 89C // 1q21.1 // 728932 /// NM_001097616 // GPR89C // G protein-coupled receptor 89C // 1q21.1 // 728932 /// ENST00000422044 // GPR89C // G protein-coupled receptor 89C // 1q21.1 // 728932 /// AK001354 // GPR89A // G protein-coupled receptor 89A // 1q21.1 // 653519 /// ENST00000493684 // GPR89A // G protein-coupled receptor 89A // 1q21.1 // …	2006.82	35.2863	715.887	15.9076	686.015	31.1283	2074.41	3.41192e+06	4934.29	2	6	3.01158e-09	0.000161472	1985.91	2047.56	1986.99	701.165	713.735	732.761	665.345	670.883	721.816
16670081	NM_004284 // CHD1L // chromodomain helicase DNA binding protein 1-like // 1q12 // 9557 /// NM_024568 // CHD1L // chromodomain helicase DNA binding protein 1-like // 1q12 // 9557 /// ENST00000369258 // CHD1L // chromodomain helicase DNA binding protein 1-like // 1q12 // 9557 /// NM_001256336 // CHD1L // chromodomain helicase DNA binding protein 1-like // 1q12 // 9557 /// NR_046070 // CHD1L // chro…	999.479	25.3698	583.536	27.2703	473.47	9.62806	468.05	461808	2959.99	2	6	2.58323e-07	0.0138505	997.349	975.242	1025.85	557.393	581.407	611.809	484.474	466.594	469.343
16670141	NM_016334 // GPR89B // G protein-coupled receptor 89B // 1q21.1 // 51463 /// ENST00000314163 // GPR89A // G protein-coupled receptor 89A // 1q21.1 // 653519 /// ENST00000314163 // GPR89B // G protein-coupled receptor 89B // 1q21.1 // 51463 /// NM_001097612 // GPR89A // G protein-coupled receptor 89A // 1q21.1 // 653519 /// NM_001097613 // GPR89A // G protein-coupled receptor 89A // 1q21.1 // 6535…	2214.63	49.656	889.64	18.8351	836.971	72.3381	681.021	3.6563e+06	16106.6	2	6	8.43635e-08	0.00452332	2181.59	2271.73	2190.56	873.024	885.794	910.101	768.601	829.598	912.713
16670183	---	219.686	17.444	4.01653	1.14622	8.40283	3.36118	431.55	91173.5	633.809	2	6	3.29036e-07	0.0176419	228.425	199.6	231.034	4.31883	4.9813	2.74945	4.64617	9.43665	11.1257
16670454	ENST00000369111 // CA14 // carbonic anhydrase XIV // 1q21 // 23632 /// NM_012113 // CA14 // carbonic anhydrase XIV // 1q21 // 23632 /// AK074765 // CA14 // carbonic anhydrase XIV // 1q21 // 23632 /// ENST00000483993 // CA14 // carbonic anhydrase XIV // 1q21 // 23632	1136.02	53.1667	39.2177	4.55759	61.8925	10.5745	1194.82	2357222	5918.59	2	6	1.57103e-08	0.000842341	1096	1196.35	1115.7	43.3945	39.9018	34.3567	74.1005	55.5825	55.9944
16670469	ENST00000369102 // C1orf54 // chromosome 1 open reading frame 54 // 1q21.2 // 79630 /// ENST00000369099 // C1orf54 // chromosome 1 open reading frame 54 // 1q21.2 // 79630 /// NM_024579 // C1orf54 // chromosome 1 open reading frame 54 // 1q21.2 // 79630 /// BC017761 // C1orf54 // chromosome 1 open reading frame 54 // 1q21.2 // 79630 /// ENST00000369098 // C1orf54 // chromosome 1 open reading fram…	449.599	33.7791	63.0078	1.08204	92.4233	4.14268	359.543	277893	2318.72	2	6	5.66613e-07	0.0303801	483.578	449.197	416.023	61.9741	64.1324	62.917	96.7629	91.9964	88.5106
16670739	ENST00000368921 // MLLT11 // myeloid/lymphoid or mixed-lineage leukemia (trithorax homolog, Drosophila); translocated to, 11 // 1q21 // 10962 /// NM_006818 // MLLT11 // myeloid/lymphoid or mixed-lineage leukemia (trithorax homolog, Drosophila); translocated to, 11 // 1q21 // 10962 /// BC022448 // MLLT11 // myeloid/lymphoid or mixed-lineage leukemia (trithorax homolog, Drosophila); translocated to…	1781.31	13.4385	5909.12	98.0101	7589.52	344.735	625.029	53597856	257258	2	6	1.08999e-07	0.00584421	1766.99	1793.64	1783.3	5797.55	5981.35	5948.45	7347.19	7984.18	7437.19
16670847	ENST00000455503 // LOC100505481 // uncharacterized LOC100505481 // --- // 100505481	227.656	22.9559	787.316	14.1689	752.769	31.5294	514.122	590155	3443.66	2	6	1.95247e-07	0.0104685	254.128	215.611	213.23	795.524	795.468	770.955	756.194	719.666	782.445
16671187	NM_000906 // NPR1 // natriuretic peptide receptor A/guanylate cyclase A (atrionatriuretic peptide receptor A) // 1q21-q22 // 4881 /// ENST00000368680 // NPR1 // natriuretic peptide receptor A/guanylate cyclase A (atrionatriuretic peptide receptor A) // 1q21-q22 // 4881 /// BC063304 // NPR1 // natriuretic peptide receptor A/guanylate cyclase A (atrionatriuretic peptide receptor A) // 1q21-q22 // 4…	285.542	0.521304	52.6423	12.4669	43.9859	7.51318	796.631	112666	424.286	2	6	5.28075e-08	0.00283138	285.51	286.079	285.038	47.3846	43.6655	66.8768	45.5896	50.5677	35.8003
16671305	NM_130898 // CREB3L4 // cAMP responsive element binding protein 3-like 4 // 1q21.3 // 148327 /// NM_001255978 // CREB3L4 // cAMP responsive element binding protein 3-like 4 // 1q21.3 // 148327 /// NM_001255979 // CREB3L4 // cAMP responsive element binding protein 3-like 4 // 1q21.3 // 148327 /// NM_001255980 // CREB3L4 // cAMP responsive element binding protein 3-like 4 // 1q21.3 // 148327 /// EN…	297.786	5.64404	148.572	9.82423	90.7406	6.55459	599.506	68476.9	342.666	2	6	1.23447e-07	0.00661883	294.296	304.297	294.764	150.303	137.998	157.417	96.1377	92.6373	83.4468
16671874	NM_152280 // SYT11 // synaptotagmin XI // 1q21.2 // 23208 /// ENST00000368324 // SYT11 // synaptotagmin XI // 1q21.2 // 23208 /// BC039205 // SYT11 // synaptotagmin XI // 1q21.2 // 23208 /// ENST00000539162 // SYT11 // synaptotagmin XI // 1q21.2 // 23208	1014.54	45.7494	3969.05	72.5231	5270.62	200.881	897.294	28537372	95411.4	2	6	3.70007e-08	0.00198387	980.511	1066.55	996.562	3893.61	3975.27	4038.26	5038.66	5385.77	5387.42
16671901	NM_020387 // RAB25 // RAB25, member RAS oncogene family // 1q22 // 57111 /// ENST00000361084 // RAB25 // RAB25, member RAS oncogene family // 1q22 // 57111 /// BC009831 // RAB25 // RAB25, member RAS oncogene family // 1q22 // 57111 /// ENST00000463614 // RAB25 // RAB25, member RAS oncogene family // 1q22 // 57111 /// ENST00000487325 // RAB25 // RAB25, member RAS oncogene family // 1q22 // 57111 /…	335.254	12.0303	9.12479	2.73028	13.7028	9.5053	1297.41	209776	485.065	2	6	1.22779e-08	0.000658302	336.72	322.558	346.484	10.8661	10.5301	5.97811	24.582	7.00495	9.52141
16672390	NM_005531 // IFI16 // interferon, gamma-inducible protein 16 // 1q22 // 3428 /// ENST00000368131 // IFI16 // interferon, gamma-inducible protein 16 // 1q22 // 3428 /// ENST00000368132 // IFI16 // interferon, gamma-inducible protein 16 // 1q22 // 3428 /// NM_001206567 // IFI16 // interferon, gamma-inducible protein 16 // 1q22 // 3428 /// ENST00000430894 // IFI16 // interferon, gamma-inducible prot…	480.482	61.688	4755.47	110.394	3777.2	203.76	785.098	30100914	115021	2	6	5.51598e-08	0.0029575	409.284	517.941	514.223	4662.5	4877.48	4726.44	3622.71	3700.76	4008.12
16672457	ENST00000368107 // DUSP23 // dual specificity phosphatase 23 // 1q23.2 // 54935 /// NM_017823 // DUSP23 // dual specificity phosphatase 23 // 1q23.2 // 54935 /// ENST00000368109 // DUSP23 // dual specificity phosphatase 23 // 1q23.2 // 54935 /// ENST00000368108 // DUSP23 // dual specificity phosphatase 23 // 1q23.2 // 54935 /// AB164404 // DUSP23 // dual specificity phosphatase 23 // 1q23.2 // 54…	227.03	8.91571	54.9777	4.49711	52.4904	10.7593	418.18	60072.1	430.954	2	6	3.61377e-07	0.019376	221.254	222.538	237.298	59.7571	54.3463	50.8297	44.1254	48.7178	64.628
16672505	NM_000702 // ATP1A2 // ATPase, Na+/K+ transporting, alpha 2 polypeptide // 1q21-q23 // 477 /// ENST00000361216 // ATP1A2 // ATPase, Na+/K+ transporting, alpha 2 polypeptide // 1q21-q23 // 477 /// BC052271 // ATP1A2 // ATPase, Na+/K+ transporting, alpha 2 polypeptide // 1q21-q23 // 477 /// ENST00000392233 // ATP1A2 // ATPase, Na+/K+ transporting, alpha 2 polypeptide // 1q21-q23 // 477 /// ENST0000…	1199.93	50.8483	31.1652	1.92815	40.3879	10.4407	1506.88	2710642	5396.55	2	6	7.84406e-09	0.000420575	1204.7	1248.23	1146.87	32.9564	29.1244	31.4147	29.3195	50.0604	41.7837
16672583	ENST00000368076 // PEA15 // phosphoprotein enriched in astrocytes 15 // 1q21.1 // 8682 /// NM_003768 // PEA15 // phosphoprotein enriched in astrocytes 15 // 1q21.1 // 8682 /// ENST00000360472 // PEA15 // phosphoprotein enriched in astrocytes 15 // 1q21.1 // 8682 /// BC002426 // PEA15 // phosphoprotein enriched in astrocytes 15 // 1q21.1 // 8682 /// BC022554 // PEA15 // phosphoprotein enriched in …	1437.42	96.0753	4749.26	184.225	7202.77	60.9024	1607.15	50227144	93757.1	2	6	6.46796e-09	0.000346792	1390.2	1547.97	1374.1	4677.58	4958.55	4611.64	7267.4	7194.45	7146.45
16672635	NM_020335 // VANGL2 // vang-like 2 (van gogh, Drosophila) // 1q22-q23 // 57216 /// ENST00000368061 // VANGL2 // vang-like 2 (van gogh, Drosophila) // 1q22-q23 // 57216 /// AK290981 // VANGL2 // vang-like 2 (van gogh, Drosophila) // 1q22-q23 // 57216	1703.62	73.6784	3628.54	26.3054	2994.32	67.8235	807.817	5773465	21441	2	6	5.06519e-08	0.0027158	1749.17	1743.07	1618.62	3641.89	3598.24	3645.5	3063.89	2928.39	2990.67
16672738	NM_016406 // UFC1 // ubiquitin-fold modifier conjugating enzyme 1 // 1q23.3 // 51506 /// ENST00000368003 // UFC1 // ubiquitin-fold modifier conjugating enzyme 1 // 1q23.3 // 51506 /// BC005187 // UFC1 // ubiquitin-fold modifier conjugating enzyme 1 // 1q23.3 // 51506 /// ENST00000467540 // UFC1 // ubiquitin-fold modifier conjugating enzyme 1 // 1q23.3 // 51506 /// ENST00000473766 // UFC1 // ubiqu…	1930.39	52.6194	4503.15	200.142	3946.4	54.0237	360.483	10993364	91488.7	2	6	5.62228e-07	0.030145	1932.73	1981.8	1876.64	4409.05	4733	4367.4	3902.45	3930.04	4006.72
16673767	NM_015172 // PRRC2C // proline-rich coiled-coil 2C // 1q23.3 // 23215 /// ENST00000338920 // PRRC2C // proline-rich coiled-coil 2C // 1q23.3 // 23215 /// AF488829 // PRRC2C // proline-rich coiled-coil 2C // 1q23.3 // 23215 /// AK304841 // PRRC2C // proline-rich coiled-coil 2C // 1q23.3 // 23215 /// BC045713 // PRRC2C // proline-rich coiled-coil 2C // 1q23.3 // 23215 /// ENST00000392078 // PRRC2C …	3847.27	50.4821	1969.18	88.2079	1820.6	77.2457	704.781	7.65673e+06	32592	2	6	7.61495e-08	0.00408291	3893.76	3854.49	3793.57	1869.18	2035.95	2002.4	1734.12	1844.91	1882.76
16673943	---	1098.1	76.6184	51.3902	9.0622	38.6282	5.73548	555.915	2218252	11970.8	2	6	1.54641e-07	0.0082914	1131.97	1151.95	1010.39	61.6582	44.5099	48.0025	38.1297	33.1583	44.5967
16674005	NR_037605 // GAS5-AS1 // GAS5 antisense RNA 1 (non-protein coding) // --- // 100506046 /// AF088026 // GAS5-AS1 // GAS5 antisense RNA 1 (non-protein coding) // --- // 100506046 /// AK025846 // GAS5 // growth arrest-specific 5 (non-protein coding) // 1q25.1 // 60674	41.3197	19.2949	348.069	11.3235	200.642	13.4022	311.438	141214	1360.27	2	6	8.68476e-07	0.0465651	22.7869	61.2957	39.8764	335.634	357.787	350.786	185.203	207.437	209.286
16674025	NM_014857 // RABGAP1L // RAB GTPase activating protein 1-like // 1q24 // 9910 /// ENST00000251507 // RABGAP1L // RAB GTPase activating protein 1-like // 1q24 // 9910 /// NM_001243763 // RABGAP1L // RAB GTPase activating protein 1-like // 1q24 // 9910 /// NM_001035230 // RABGAP1L // RAB GTPase activating protein 1-like // 1q24 // 9910 /// ENST00000486220 // RABGAP1L // RAB GTPase activating protei…	1076.93	30.1826	149.534	24.209	211.628	7.72406	1553.92	1612683	3113.45	2	6	7.1543e-09	0.000383592	1042.31	1090.78	1097.71	137.316	177.417	133.869	202.808	217.186	214.891
16674292	NM_152663 // RALGPS2 // Ral GEF with PH domain and SH3 binding motif 2 // 1q25.2 // 55103 /// ENST00000367635 // RALGPS2 // Ral GEF with PH domain and SH3 binding motif 2 // 1q25.2 // 55103 /// BC047391 // RALGPS2 // Ral GEF with PH domain and SH3 binding motif 2 // 1q25.2 // 55103 /// AK301753 // RALGPS2 // Ral GEF with PH domain and SH3 binding motif 2 // 1q25.2 // 55103 /// ENST00000367634 // …	1001.6	47.1457	1761.71	48.33	698.099	30.3276	493.174	1.80116e+06	10956.5	2	6	2.21035e-07	0.0118512	987.302	1054.24	963.262	1797.57	1706.75	1780.82	679.324	681.886	733.087
16674845	NM_005562 // LAMC2 // laminin, gamma 2 // 1q25-q31 // 3918 /// ENST00000264144 // LAMC2 // laminin, gamma 2 // 1q25-q31 // 3918 /// NM_018891 // LAMC2 // laminin, gamma 2 // 1q25-q31 // 3918 /// ENST00000493293 // LAMC2 // laminin, gamma 2 // 1q25-q31 // 3918 /// AK296944 // LAMC2 // laminin, gamma 2 // 1q25-q31 // 3918 /// ENST00000537180 // LAMC2 // laminin, gamma 2 // 1q25-q31 // 3918	320.786	27.2068	32.3015	6.20643	46.0946	0.438338	305.938	158868	1557.85	2	6	9.1569e-07	0.0490966	289.584	339.559	333.214	31.2063	26.7156	38.9827	46.5808	45.7295	45.9736
16674953	NR_023349 // TSEN15 // tRNA splicing endonuclease 15 homolog (S. cerevisiae) // 1q25 // 116461 /// NM_052965 // TSEN15 // tRNA splicing endonuclease 15 homolog (S. cerevisiae) // 1q25 // 116461 /// ENST00000361641 // TSEN15 // tRNA splicing endonuclease 15 homolog (S. cerevisiae) // 1q25 // 116461 /// NM_001127394 // TSEN15 // tRNA splicing endonuclease 15 homolog (S. cerevisiae) // 1q25 // 11646…	419.428	13.1053	1382.83	29.2808	1031.24	75.3435	318.997	1.42608e+06	13411.5	2	6	8.08739e-07	0.0433622	434.032	408.691	415.561	1362.7	1416.42	1369.37	1103.13	952.86	1037.74
16675197	NM_024420 // PLA2G4A // phospholipase A2, group IVA (cytosolic, calcium-dependent) // 1q25 // 5321 /// ENST00000367466 // PLA2G4A // phospholipase A2, group IVA (cytosolic, calcium-dependent) // 1q25 // 5321 /// AK290336 // PLA2G4A // phospholipase A2, group IVA (cytosolic, calcium-dependent) // 1q25 // 5321 /// ENST00000442353 // PLA2G4A // phospholipase A2, group IVA (cytosolic, calcium-depende…	128.684	18.2311	583.479	5.64238	628.263	28.9987	570.586	458423	2410.27	2	6	1.43076e-07	0.00767132	107.712	137.596	140.746	582.873	589.4	578.164	646.048	643.942	594.801
16675662	---	2799.06	34.3369	33.3575	8.60345	42.8597	1.73393	18206.9	15245822	2512.1	2	6	4.47142e-12	2.39744e-07	2800.26	2764.14	2832.78	33.4922	41.8928	24.6875	44.8267	41.5527	42.1997
16676643	NM_004759 // MAPKAPK2 // mitogen-activated protein kinase-activated protein kinase 2 // 1q32 // 9261 /// ENST00000294981 // MAPKAPK2 // mitogen-activated protein kinase-activated protein kinase 2 // 1q32 // 9261 /// NM_032960 // MAPKAPK2 // mitogen-activated protein kinase-activated protein kinase 2 // 1q32 // 9261 /// ENST00000367103 // MAPKAPK2 // mitogen-activated protein kinase-activated prot…	925.753	46.1091	1724.28	26.7721	1828.31	44.9405	451.339	1.46308e+06	9724.9	2	6	2.87887e-07	0.0154357	978.847	902.645	895.767	1743.58	1693.71	1735.54	1792.38	1878.7	1813.86
16676764	NM_000574 // CD55 // CD55 molecule, decay accelerating factor for complement (Cromer blood group) // 1q32 // 1604 /// NM_001114752 // CD55 // CD55 molecule, decay accelerating factor for complement (Cromer blood group) // 1q32 // 1604 /// ENST00000367064 // CD55 // CD55 molecule, decay accelerating factor for complement (Cromer blood group) // 1q32 // 1604 /// ENST00000314754 // CD55 // CD55 mole…	3718.58	178.375	61.121	0.983536	41.8529	7.39553	1265.74	26895642	63746.6	2	6	1.32203e-08	0.000708834	3705.08	3547.33	3903.31	59.9869	61.6367	61.7395	33.3717	46.9574	45.2295
16676795	ENST00000367057 // CR2 // complement component (3d/Epstein Barr virus) receptor 2 // 1q32 // 1380 /// NM_001006658 // CR2 // complement component (3d/Epstein Barr virus) receptor 2 // 1q32 // 1380 /// ENST00000367058 // CR2 // complement component (3d/Epstein Barr virus) receptor 2 // 1q32 // 1380 /// NM_001877 // CR2 // complement component (3d/Epstein Barr virus) receptor 2 // 1q32 // 1380 /// …	214.923	8.15654	17.5644	3.63618	20.1721	6.31658	963.874	76885.1	239.3	2	6	2.98713e-08	0.00160161	221.595	205.83	217.343	20.3537	13.4519	18.8877	13.2752	21.5654	25.6757
16677324	NM_014053 // FLVCR1 // feline leukemia virus subgroup C cellular receptor 1 // 1q32.3 // 28982 /// ENST00000366971 // FLVCR1 // feline leukemia virus subgroup C cellular receptor 1 // 1q32.3 // 28982 /// AF118637 // FLVCR1 // feline leukemia virus subgroup C cellular receptor 1 // 1q32.3 // 28982 /// ENST00000483790 // FLVCR1 // feline leukemia virus subgroup C cellular receptor 1 // 1q32.3 // 28…	2267.98	113.923	668.163	22.5808	524.312	20.2362	606.621	5620482	27795.7	2	6	1.19174e-07	0.00638978	2319.11	2137.45	2347.38	692.218	664.848	647.423	508.317	517.557	547.062
16677339	NM_001136474 // VASH2 // vasohibin 2 // 1q32.3 // 79805 /// NM_024749 // VASH2 // vasohibin 2 // 1q32.3 // 79805 /// ENST00000366968 // VASH2 // vasohibin 2 // 1q32.3 // 79805 /// ENST00000366966 // VASH2 // vasohibin 2 // 1q32.3 // 79805 /// ENST00000366965 // VASH2 // vasohibin 2 // 1q32.3 // 79805 /// NM_001136475 // VASH2 // vasohibin 2 // 1q32.3 // 79805 /// ENST00000517399 // VASH2 // vasoh…	2806.01	136.172	225.648	27.0143	213.662	19.7539	1020.61	13378697	39325.6	2	6	2.51745e-08	0.00134978	2814.22	2937.89	2665.92	201.457	254.798	220.689	215.957	232.168	192.861
16677425	NM_016343 // CENPF // centromere protein F, 350/400kDa (mitosin) // 1q32-q41 // 1063 /// ENST00000366955 // CENPF // centromere protein F, 350/400kDa (mitosin) // 1q32-q41 // 1063 /// U19769 // CENPF // centromere protein F, 350/400kDa (mitosin) // 1q32-q41 // 1063 /// U30872 // CENPF // centromere protein F, 350/400kDa (mitosin) // 1q32-q41 // 1063 /// ENST00000464322 // CENPF // centromere prot…	3047.97	68.8927	2782.84	66.8564	1801.53	37.4064	365.548	2586911	21230.4	2	6	5.39365e-07	0.0289191	3072.36	3101.36	2970.2	2838.43	2708.65	2801.45	1770.57	1843.09	1790.92
16677547	NM_016052 // RRP15 // ribosomal RNA processing 15 homolog (S. cerevisiae) // 1q41 // 51018 /// ENST00000366932 // RRP15 // ribosomal RNA processing 15 homolog (S. cerevisiae) // 1q41 // 51018 /// BC020641 // RRP15 // ribosomal RNA processing 15 homolog (S. cerevisiae) // 1q41 // 51018	1395.27	41.3782	437.555	44.3203	434.47	22.2241	661.942	1.84036e+06	8340.72	2	6	9.1836e-08	0.00492397	1370.74	1372.02	1443.04	415.105	488.608	408.951	409.077	443.955	450.377
16677556	NM_001135599 // TGFB2 // transforming growth factor, beta 2 // 1q41 // 7042 /// ENST00000366929 // TGFB2 // transforming growth factor, beta 2 // 1q41 // 7042 /// NM_003238 // TGFB2 // transforming growth factor, beta 2 // 1q41 // 7042 /// ENST00000366930 // TGFB2 // transforming growth factor, beta 2 // 1q41 // 7042 /// M19154 // TGFB2 // transforming growth factor, beta 2 // 1q41 // 7042 /// EN…	288.209	17.3234	738.235	108.341	2696.27	110.294	609.552	9835171	48405.2	2	6	1.17472e-07	0.0062985	296.428	268.305	299.892	630.908	847.563	736.234	2593.49	2812.79	2682.53
16677616	NM_018060 // IARS2 // isoleucyl-tRNA synthetase 2, mitochondrial // 1q41 // 55699 /// ENST00000302637 // IARS2 // isoleucyl-tRNA synthetase 2, mitochondrial // 1q41 // 55699 /// BC137438 // IARS2 // isoleucyl-tRNA synthetase 2, mitochondrial // 1q41 // 55699 /// AK291432 // IARS2 // isoleucyl-tRNA synthetase 2, mitochondrial // 1q41 // 55699 /// AY267462 // IARS2 // isoleucyl-tRNA synthetase 2, m…	2043.41	17.422	1057.74	27.2404	767.631	57.4082	927.149	2.68334e+06	8682.53	2	6	3.3551e-08	0.0017989	2059.46	2024.88	2045.9	1044.18	1039.94	1089.1	822.018	773.258	707.616
16677698	NM_022746 // MARC1 // mitochondrial amidoxime reducing component 1 // 1q41 // 64757 /// ENST00000366910 // MARC1 // mitochondrial amidoxime reducing component 1 // 1q41 // 64757 /// AK290812 // MARC1 // mitochondrial amidoxime reducing component 1 // 1q41 // 64757 /// BC010619 // MARC1 // mitochondrial amidoxime reducing component 1 // 1q41 // 64757 /// AK092439 // MARC1 // mitochondrial amidoxim…	511.907	30.4297	194.774	9.92572	117.578	8.094	360.587	262027	2180	2	6	5.61744e-07	0.030119	509.272	543.568	482.88	199.19	183.407	201.726	113.023	112.789	126.924
16677748	NM_198551 // MIA3 // melanoma inhibitory activity family, member 3 // 1q41 // 375056 /// ENST00000344922 // MIA3 // melanoma inhibitory activity family, member 3 // 1q41 // 375056 /// AK296712 // MIA3 // melanoma inhibitory activity family, member 3 // 1q41 // 375056 /// AK290335 // MIA3 // melanoma inhibitory activity family, member 3 // 1q41 // 375056 /// AY359091 // MIA3 // melanoma inhibitory…	1586.29	34.1603	567.264	9.4483	544.494	53.907	765.561	2.12426e+06	8324.32	2	6	5.94741e-08	0.00318883	1625.33	1561.89	1571.64	577.866	559.734	564.193	486.158	592.468	554.857
16678132	---	794.06	30.8987	165.901	7.41826	197.143	33.6362	526.727	751869	4282.31	2	6	1.81638e-07	0.0097389	759.627	803.182	819.37	173.325	165.889	158.488	181.75	173.957	235.721
16678651	NM_006615 // CAPN9 // calpain 9 // 1q42.11-q42.3 // 10753 /// ENST00000271971 // CAPN9 // calpain 9 // 1q42.11-q42.3 // 10753 /// NM_016452 // CAPN9 // calpain 9 // 1q42.11-q42.3 // 10753 /// ENST00000354537 // CAPN9 // calpain 9 // 1q42.11-q42.3 // 10753 /// AF022799 // CAPN9 // calpain 9 // 1q42.11-q42.3 // 10753 /// ENST00000366666 // CAPN9 // calpain 9 // 1q42.11-q42.3 // 10753 /// ENST000004…	14.3175	3.33511	184.811	1.53933	100.406	12.3874	391.788	43603.3	333.88	2	6	4.38806e-07	0.0235275	10.823	17.4663	14.6632	183.037	185.801	185.593	89.3638	113.801	98.0539
16678808	---	572.102	44.8377	25.1035	2.14436	24.7834	6.64708	436.163	598765	4118.41	2	6	3.18778e-07	0.0170919	618.34	528.81	569.156	27.522	23.4342	24.3545	18.5547	31.7818	24.0136
16678851	NM_032435 // KIAA1804 // mixed lineage kinase 4 // 1q42 // 84451 /// ENST00000366624 // KIAA1804 // mixed lineage kinase 4 // 1q42 // 84451 /// BC136648 // KIAA1804 // mixed lineage kinase 4 // 1q42 // 84451 /// ENST00000366623 // KIAA1804 // mixed lineage kinase 4 // 1q42 // 84451 /// ENST00000366622 // KIAA1804 // mixed lineage kinase 4 // 1q42 // 84451	664.936	6.93938	42.8274	4.41022	44.9374	8.45313	8321.06	771421	278.121	2	6	4.6812e-11	2.50992e-06	657.107	667.368	670.331	41.3414	39.3521	47.7887	35.3911	51.473	47.9482
16678867	NM_002245 // KCNK1 // potassium channel, subfamily K, member 1 // 1q42-q43 // 3775 /// ENST00000366621 // KCNK1 // potassium channel, subfamily K, member 1 // 1q42-q43 // 3775 /// BC018051 // KCNK1 // potassium channel, subfamily K, member 1 // 1q42-q43 // 3775 /// U76996 // KCNK1 // potassium channel, subfamily K, member 1 // 1q42-q43 // 3775 /// U33632 // KCNK1 // potassium channel, subfamily K…	310.324	15.2691	60.8628	6.27596	58.4729	9.26468	525.992	125665	716.733	2	6	1.82396e-07	0.00977954	302.739	300.332	327.9	53.7847	65.7481	63.0557	48.2419	66.2957	60.8809
16679142	NM_001035 // RYR2 // ryanodine receptor 2 (cardiac) // 1q43 // 6262 /// ENST00000366574 // RYR2 // ryanodine receptor 2 (cardiac) // 1q43 // 6262 /// AK297823 // RYR2 // ryanodine receptor 2 (cardiac) // 1q43 // 6262 /// ENST00000360064 // RYR2 // ryanodine receptor 2 (cardiac) // 1q43 // 6262 /// ENST00000542537 // RYR2 // ryanodine receptor 2 (cardiac) // 1q43 // 6262 /// ENST00000542288 // RYR…	410.711	11.3093	15.3024	3.4565	25.092	4.41211	2873.06	305146	318.629	2	6	1.13493e-09	6.08518e-05	419.61	414.539	397.985	17.2147	11.3124	17.3802	20.6917	25.0684	29.5158
16679301	NM_020066 // FMN2 // formin 2 // 1q43 // 56776 /// ENST00000319653 // FMN2 // formin 2 // 1q43 // 56776 /// AK298141 // FMN2 // formin 2 // 1q43 // 56776 /// AF225426 // FMN2 // formin 2 // 1q43 // 56776 /// AK297716 // FMN2 // formin 2 // 1q43 // 56776 /// AK297755 // FMN2 // formin 2 // 1q43 // 56776 /// BC112361 // FMN2 // formin 2 // 1q43 // 56776 /// BC112335 // FMN2 // formin 2 // 1q43 // 5…	46.653	12.7464	840.048	43.4453	1317.16	79.798	440.376	2.4713e+06	16835.4	2	6	3.09775e-07	0.0166092	61.3421	38.505	40.1121	818.418	890.063	811.665	1241.57	1309.33	1400.59
16679440	---	967.624	39.9199	41.6486	1.52292	34.721	8.36687	1555.7	1.72779e+06	3331.84	2	6	7.12974e-09	0.000382275	961.4	931.181	1010.29	43.3882	41.0018	40.5558	34.0224	26.7253	43.4153
16679596	NM_018012 // KIF26B // kinesin family member 26B // 1q44 // 55083 /// ENST00000407071 // KIF26B // kinesin family member 26B // 1q44 // 55083 /// AY923834 // KIF26B // kinesin family member 26B // 1q44 // 55083 /// ENST00000366518 // KIF26B // kinesin family member 26B // 1q44 // 55083 /// ENST00000413001 // KIF26B // kinesin family member 26B // 1q44 // 55083 /// ENST00000479506 // KIF26B // kin…	94.7836	13.944	393.009	9.71099	426.825	24.0795	345.975	200334	1737.12	2	6	6.35304e-07	0.0340631	78.7113	103.654	101.985	387.536	404.222	387.271	447.772	432.185	400.517
16679860	NR_024540 // WASH7P // WAS protein family homolog 7 pseudogene // 1p36.33 // 653635 /// NM_182905 // WASH1 // WAS protein family homolog 1 // 9p24.3 // 100287171 /// NR_024077 // WASH2P // WAS protein family homolog 2 pseudogene // 2q13 // 375260 /// NR_003659 // WASH3P // WAS protein family homolog 3 pseudogene // 15q26.3 // 374666 /// NR_033266 // WASH5P // WAS protein family homolog 5 pseudoge…	1038.78	82.0655	2226.97	52.3907	2173.89	45.6068	350.76	2.70308e+06	23119	2	6	6.0987e-07	0.0326994	1090.49	1081.69	944.156	2166.84	2262.82	2251.24	2176.36	2218.21	2127.09
16679967	---	86.3519	4.04341	21.7049	2.15977	26.0011	3.8442	328.565	7839.92	71.5833	2	6	7.40727e-07	0.0397156	91.0063	83.7057	84.3437	19.5179	21.7602	23.8364	21.7319	27.0828	29.1885
16680478	NM_002074 // GNB1 // guanine nucleotide binding protein (G protein), beta polypeptide 1 // 1p36.33 // 2782 /// ENST00000378609 // GNB1 // guanine nucleotide binding protein (G protein), beta polypeptide 1 // 1p36.33 // 2782 /// ENST00000378606 // GNB1 // guanine nucleotide binding protein (G protein), beta polypeptide 1 // 1p36.33 // 2782 /// BC008991 // GNB1 // guanine nucleotide binding protein…	2998.86	49.5888	5113.95	79.6534	5412.16	44.9868	1438.91	10386593	21655.1	2	6	9.00627e-09	0.000482889	3020.29	2942.16	3034.12	5047.49	5202.24	5092.13	5449.92	5362.39	5424.16
16680690	NM_001010926 // HES5 // hairy and enhancer of split 5 (Drosophila) // 1p36.32 // 388585 /// ENST00000378453 // HES5 // hairy and enhancer of split 5 (Drosophila) // 1p36.32 // 388585 /// BC087840 // HES5 // hairy and enhancer of split 5 (Drosophila) // 1p36.32 // 388585	9.19007	0.652809	115.479	12.7211	237.227	13.9882	327.393	78121.1	715.848	2	6	7.4864e-07	0.0401398	9.93803	8.89722	8.73497	107.375	130.141	108.922	221.175	243.7	246.807
16681082	NM_012405 // ICMT // isoprenylcysteine carboxyl methyltransferase // 1p36.21 // 23463 /// ENST00000343813 // ICMT // isoprenylcysteine carboxyl methyltransferase // 1p36.21 // 23463 /// AF064084 // ICMT // isoprenylcysteine carboxyl methyltransferase // 1p36.21 // 23463 /// BC028168 // ICMT // isoprenylcysteine carboxyl methyltransferase // 1p36.21 // 23463 /// CR541711 // ICMT // isoprenylcystei…	1676.98	64.4948	824.935	37.5874	967.159	17.2651	319.405	1.25004e+06	11741	2	6	8.05673e-07	0.0431977	1735.35	1687.84	1607.74	783.832	833.416	857.558	960.828	986.696	953.953
16681288	NM_001561 // TNFRSF9 // tumor necrosis factor receptor superfamily, member 9 // 1p36 // 3604 /// ENST00000377507 // TNFRSF9 // tumor necrosis factor receptor superfamily, member 9 // 1p36 // 3604 /// BC006196 // TNFRSF9 // tumor necrosis factor receptor superfamily, member 9 // 1p36 // 3604 /// ENST00000492571 // TNFRSF9 // tumor necrosis factor receptor superfamily, member 9 // 1p36 // 3604 /// …	23.1257	9.60171	34.8654	1.68564	208.384	8.32702	589.213	64567.3	328.747	2	6	1.29996e-07	0.00696999	13.2065	23.7956	32.3748	33.7314	36.8024	34.0624	214.731	211.466	198.956
16681477	NM_001009566 // CLSTN1 // calsyntenin 1 // 1p36.22 // 22883 /// ENST00000377298 // CLSTN1 // calsyntenin 1 // 1p36.22 // 22883 /// NM_014944 // CLSTN1 // calsyntenin 1 // 1p36.22 // 22883 /// ENST00000361311 // CLSTN1 // calsyntenin 1 // 1p36.22 // 22883 /// AF438482 // CLSTN1 // calsyntenin 1 // 1p36.22 // 22883 /// BC033902 // CLSTN1 // calsyntenin 1 // 1p36.22 // 22883 /// AK304813 // CLSTN1 /…	1866.19	20.7827	1011.25	21.0639	1202.3	18.5975	1483.68	1.20818e+06	2442.94	2	6	8.21703e-09	0.000440572	1854.36	1890.19	1854.03	991.233	1009.29	1033.22	1222.27	1185.47	1199.17
16681827	NM_004753 // DHRS3 // dehydrogenase/reductase (SDR family) member 3 // 1p36.1 // 9249 /// ENST00000376223 // DHRS3 // dehydrogenase/reductase (SDR family) member 3 // 1p36.1 // 9249 /// BC002730 // DHRS3 // dehydrogenase/reductase (SDR family) member 3 // 1p36.1 // 9249 /// ENST00000430996 // DHRS3 // dehydrogenase/reductase (SDR family) member 3 // 1p36.1 // 9249 /// ENST00000464917 // DHRS3 // …	550.427	21.014	71.5628	6.10266	50.2685	18.1752	889.658	479922	1618.34	2	6	3.79584e-08	0.00203522	544.466	533.037	573.777	72.1232	77.3659	65.1992	65.9022	54.5772	30.3262
16682333	ENST00000375535 // MFAP2 // microfibrillar-associated protein 2 // 1p36.1-p35 // 4237 /// NM_017459 // MFAP2 // microfibrillar-associated protein 2 // 1p36.1-p35 // 4237 /// NM_002403 // MFAP2 // microfibrillar-associated protein 2 // 1p36.1-p35 // 4237 /// NM_001135247 // MFAP2 // microfibrillar-associated protein 2 // 1p36.1-p35 // 4237 /// NM_001135248 // MFAP2 // microfibrillar-associated pro…	2182.26	40.5161	660.505	20.242	602.104	48.5932	1637.15	4.81606e+06	8825.18	2	6	6.11941e-09	0.000328105	2185.24	2221.21	2140.34	663.451	638.952	679.113	596.81	653.128	556.375
16682442	---	2019	71.0044	83.6404	7.25697	102.345	24.0538	1961.84	7419521	11345.7	2	6	3.55943e-09	0.000190846	2045.66	1938.52	2072.81	76.7617	82.9353	91.2242	75.157	111.023	120.857
16682499	NM_020765 // UBR4 // ubiquitin protein ligase E3 component n-recognin 4 // 1p36.13 // 23352 /// ENST00000375254 // UBR4 // ubiquitin protein ligase E3 component n-recognin 4 // 1p36.13 // 23352 /// AF348492 // UBR4 // ubiquitin protein ligase E3 component n-recognin 4 // 1p36.13 // 23352 /// AK302623 // UBR4 // ubiquitin protein ligase E3 component n-recognin 4 // 1p36.13 // 23352 /// AK298314 //…	3080.13	81.6988	1307.31	73.9305	1506.42	17.2642	682.45	5.65909e+06	24877	2	6	8.38373e-08	0.0044951	3090.36	3156.23	2993.8	1276.33	1253.91	1391.69	1505.72	1524.03	1489.52
16682904	NM_016287 // HP1BP3 // heterochromatin protein 1, binding protein 3 // 1p36.12 // 50809 /// ENST00000312239 // HP1BP3 // heterochromatin protein 1, binding protein 3 // 1p36.12 // 50809 /// BC045660 // HP1BP3 // heterochromatin protein 1, binding protein 3 // 1p36.12 // 50809 /// AK291252 // HP1BP3 // heterochromatin protein 1, binding protein 3 // 1p36.12 // 50809 /// AF113534 // HP1BP3 // heter…	2032.63	122.048	5122.09	42.0455	4308	139.157	640.535	15384870	72056.3	2	6	1.01309e-07	0.00543186	1895.67	2129.87	2072.35	5144.64	5073.58	5148.06	4203.09	4255.04	4465.86
16683105	NM_005529 // HSPG2 // heparan sulfate proteoglycan 2 // 1p36.1-p34 // 3339 /// ENST00000374695 // HSPG2 // heparan sulfate proteoglycan 2 // 1p36.1-p34 // 3339 /// M85289 // HSPG2 // heparan sulfate proteoglycan 2 // 1p36.1-p34 // 3339 /// AK126516 // HSPG2 // heparan sulfate proteoglycan 2 // 1p36.1-p34 // 3339 /// ENST00000486901 // HSPG2 // heparan sulfate proteoglycan 2 // 1p36.1-p34 // 3339 …	1200.94	51.7977	511.587	19.9681	545.893	36.433	308.046	905467	8818.18	2	6	8.97205e-07	0.0481054	1180.76	1259.79	1162.27	510.263	532.184	492.314	554.256	577.418	506.006
16683250	ENST00000302291 // LUZP1 // leucine zipper protein 1 // 1p36 // 7798 /// ENST00000418342 // LUZP1 // leucine zipper protein 1 // 1p36 // 7798 /// NM_033631 // LUZP1 // leucine zipper protein 1 // 1p36 // 7798 /// NM_001142546 // LUZP1 // leucine zipper protein 1 // 1p36 // 7798 /// ENST00000374623 // LUZP1 // leucine zipper protein 1 // 1p36 // 7798 /// BC051733 // LUZP1 // leucine zipper protein…	730.52	6.7865	425.286	12.7434	376.838	21.3512	498.113	220606	1328.65	2	6	2.14564e-07	0.0115043	722.865	732.896	735.8	410.589	433.264	432.006	388.772	389.555	352.188
16683377	NM_002167 // ID3 // inhibitor of DNA binding 3, dominant negative helix-loop-helix protein // 1p36.13-p36.12 // 3399 /// ENST00000374561 // ID3 // inhibitor of DNA binding 3, dominant negative helix-loop-helix protein // 1p36.13-p36.12 // 3399 /// BC003107 // ID3 // inhibitor of DNA binding 3, dominant negative helix-loop-helix protein // 1p36.13-p36.12 // 3399 /// ENST00000463312 // ID3 // inhib…	614.914	111.637	1105.49	41.078	3357.88	114.041	709.119	12837744	54311.4	2	6	7.47663e-08	0.00400875	547.721	743.782	553.238	1142.51	1061.3	1112.67	3412.97	3433.91	3226.75
16683551	NM_170743 // IL28RA // interleukin 28 receptor, alpha (interferon, lambda receptor) // 1p36.11 // 163702 /// ENST00000327535 // IL28RA // interleukin 28 receptor, alpha (interferon, lambda receptor) // 1p36.11 // 163702 /// NM_173064 // IL28RA // interleukin 28 receptor, alpha (interferon, lambda receptor) // 1p36.11 // 163702 /// NM_173065 // IL28RA // interleukin 28 receptor, alpha (interferon,…	203.083	3.48791	15.5875	5.52495	16.6903	5.38719	1462.04	69897.8	143.425	2	6	8.58643e-09	0.000460379	203.05	199.611	206.587	21.1776	10.1301	15.4548	13.9271	13.2454	22.8985
16683908	ENST00000320567 // C1orf172 // chromosome 1 open reading frame 172 // 1p36.11 // 126695 /// NM_152365 // C1orf172 // chromosome 1 open reading frame 172 // 1p36.11 // 126695 /// BC033143 // C1orf172 // chromosome 1 open reading frame 172 // 1p36.11 // 126695 /// ENST00000374109 // C1orf172 // chromosome 1 open reading frame 172 // 1p36.11 // 126695	190.735	10.1989	38.198	9.35817	38.1346	1.29781	361.304	46554.5	386.554	2	6	5.58436e-07	0.0299417	179.037	197.761	195.408	40.8907	27.7887	45.9146	39.0894	38.6574	36.6569
16683920	NM_052943 // FAM46B // family with sequence similarity 46, member B // 1p36.11 // 115572 /// ENST00000289166 // FAM46B // family with sequence similarity 46, member B // 1p36.11 // 115572 /// BC012790 // FAM46B // family with sequence similarity 46, member B // 1p36.11 // 115572	1157.73	63.0568	199.469	27.8223	155.144	26.1109	531.681	1.9254e+06	10864	2	6	1.76636e-07	0.00947069	1161.73	1218.69	1092.77	230.685	177.284	190.437	177.945	160.826	126.659
16684178	AF277181 // SNHG12 // small nucleolar RNA host gene 12 (non-protein coding) // 1p35.3 // 85028 /// AY277594 // SNHG12 // small nucleolar RNA host gene 12 (non-protein coding) // 1p35.3 // 85028 /// AK092096 // SNHG12 // small nucleolar RNA host gene 12 (non-protein coding) // 1p35.3 // 85028 /// BC064589 // SNHG12 // small nucleolar RNA host gene 12 (non-protein coding) // 1p35.3 // 85028	1137.55	42.1477	295.051	8.87896	396.649	15.2439	911.836	1.26906e+06	4175.28	2	6	3.52642e-08	0.00189076	1102.15	1184.17	1126.32	305.293	290.322	289.537	414.25	387.732	387.964
16684429	NM_004102 // FABP3 // fatty acid binding protein 3, muscle and heart (mammary-derived growth inhibitor) // 1p33-p32 // 2170 /// ENST00000373713 // FABP3 // fatty acid binding protein 3, muscle and heart (mammary-derived growth inhibitor) // 1p33-p32 // 2170 /// ENST00000482018 // FABP3 // fatty acid binding protein 3, muscle and heart (mammary-derived growth inhibitor) // 1p33-p32 // 2170 /// ENS…	494.073	27.288	1501.42	13.8115	303.97	62.8649	762.607	2.48477e+06	9774.78	2	6	6.01652e-08	0.00322588	508.26	462.614	511.346	1492.81	1494.1	1517.35	359.795	316.242	235.874
16684760	NM_003680 // YARS // tyrosyl-tRNA synthetase // 1p35.1 // 8565 /// ENST00000373477 // YARS // tyrosyl-tRNA synthetase // 1p35.1 // 8565 /// BC016689 // YARS // tyrosyl-tRNA synthetase // 1p35.1 // 8565 /// BC004151 // YARS // tyrosyl-tRNA synthetase // 1p35.1 // 8565 /// BC001933 // YARS // tyrosyl-tRNA synthetase // 1p35.1 // 8565 /// U89436 // YARS // tyrosyl-tRNA synthetase // 1p35.1 // 8565 /…	2064.74	32.234	1203.61	41.7713	996.625	47.7675	570.101	1.92527e+06	10131.2	2	6	1.4344e-07	0.00769083	2097.18	2032.72	2064.33	1163.09	1201.21	1246.53	941.539	1021.75	1026.59
16684902	NM_052896 // CSMD2 // CUB and Sushi multiple domains 2 // 1p34.3 // 114784 /// ENST00000241312 // CSMD2 // CUB and Sushi multiple domains 2 // 1p34.3 // 114784 /// AB212622 // CSMD2 // CUB and Sushi multiple domains 2 // 1p34.3 // 114784 /// ENST00000373381 // CSMD2 // CUB and Sushi multiple domains 2 // 1p34.3 // 114784 /// ENST00000373380 // CSMD2 // CUB and Sushi multiple domains 2 // 1p34.3 /…	527.02	32.4113	30.8593	1.76787	43.9299	16.0175	549.226	479723	2620.36	2	6	1.6033e-07	0.0085964	489.73	548.413	542.919	32.8597	29.5067	30.2116	61.0495	29.308	41.4323
16685096	ENST00000432683 // ZMYM4-AS1 // ZMYM4 antisense RNA 1 (non-protein coding) // --- // ---	57.8585	0.555137	241.04	14.2939	222.39	3.43136	422.651	60974	432.796	2	6	3.50108e-07	0.0187718	57.9319	58.3733	57.2704	225.338	244.488	253.295	223.323	218.589	225.258
16685144	NM_002794 // PSMB2 // proteasome (prosome, macropain) subunit, beta type, 2 // 1p34.2 // 5690 /// ENST00000373237 // PSMB2 // proteasome (prosome, macropain) subunit, beta type, 2 // 1p34.2 // 5690 /// NM_001199779 // PSMB2 // proteasome (prosome, macropain) subunit, beta type, 2 // 1p34.2 // 5690 /// NM_001199780 // PSMB2 // proteasome (prosome, macropain) subunit, beta type, 2 // 1p34.2 // 5690…	2208.09	44.3199	4095.55	138.203	3590.86	46.8786	369.444	5729295	46523.7	2	6	5.22614e-07	0.028021	2215.26	2248.39	2160.62	4207.17	4138.52	3940.97	3592.35	3543.26	3636.98
16685152	---	1459.91	79.9603	3081.91	80.53	2785.01	48.5296	440.619	4.47489e+06	30467.7	2	6	3.09266e-07	0.0165819	1489.84	1520.59	1369.31	3008.63	3168.12	3068.96	2756.78	2757.2	2841.04
16685359	NR_038842 // LOC728431 // uncharacterized LOC728431 // 1p34.3 // 728431	25.3423	6.37746	38.5411	3.82802	186.087	11.6722	374.149	47783.1	383.134	2	6	5.03297e-07	0.0269853	30.9034	18.3811	26.7424	35.3047	37.552	42.7666	199.136	182.487	176.639
16685362	NM_022756 // MEAF6 // MYST/Esa1-associated factor 6 // 1p35.3-p33 // 64769 /// ENST00000373075 // MEAF6 // MYST/Esa1-associated factor 6 // 1p35.3-p33 // 64769 /// BX538212 // MEAF6 // MYST/Esa1-associated factor 6 // 1p35.3-p33 // 64769 /// BC016328 // MEAF6 // MYST/Esa1-associated factor 6 // 1p35.3-p33 // 64769 /// BC056406 // MEAF6 // MYST/Esa1-associated factor 6 // 1p35.3-p33 // 64769 /// D…	783.581	38.6624	2147.76	98.4595	1838.5	41.2591	357.153	3.06946e+06	25782.7	2	6	5.77967e-07	0.0309888	828.082	764.416	758.245	2054.07	2250.38	2138.82	1791.24	1856.87	1867.38
16685383	NM_013285 // GNL2 // guanine nucleotide binding protein-like 2 (nucleolar) // 1p34.3 // 29889 /// ENST00000373062 // GNL2 // guanine nucleotide binding protein-like 2 (nucleolar) // 1p34.3 // 29889 /// BC000107 // GNL2 // guanine nucleotide binding protein-like 2 (nucleolar) // 1p34.3 // 29889 /// BC009250 // GNL2 // guanine nucleotide binding protein-like 2 (nucleolar) // 1p34.3 // 29889 /// L05…	2557.45	40.6865	1125.55	47.3704	1013	6.37179	1693.55	4448316	7879.89	2	6	5.52926e-09	0.000296463	2602.29	2522.88	2547.18	1097.19	1099.23	1180.24	1014.31	1018.62	1006.08
16686201	NM_201649 // SLC6A9 // solute carrier family 6 (neurotransmitter transporter, glycine), member 9 // 1p33 // 6536 /// NM_001024845 // SLC6A9 // solute carrier family 6 (neurotransmitter transporter, glycine), member 9 // 1p33 // 6536 /// NM_006934 // SLC6A9 // solute carrier family 6 (neurotransmitter transporter, glycine), member 9 // 1p33 // 6536 /// NM_001261380 // SLC6A9 // solute carrier fami…	830.356	13.5978	212.441	23.9695	401.349	37.4461	417.425	601551	4323.3	2	6	3.63327e-07	0.0194805	816.707	843.902	830.458	191.734	238.699	206.89	439.763	399.333	364.952
16686273	---	2339.42	148.935	170.346	44.9002	157.371	72.2277	482.742	9466411	58829.1	2	6	2.35585e-07	0.0126314	2500.61	2310.74	2206.91	186.764	119.548	204.727	92.3785	235.131	144.604
16686438	NM_007170 // TESK2 // testis-specific kinase 2 // 1p32 // 10420 /// ENST00000372086 // TESK2 // testis-specific kinase 2 // 1p32 // 10420 /// AB057597 // TESK2 // testis-specific kinase 2 // 1p32 // 10420 /// BC033085 // TESK2 // testis-specific kinase 2 // 1p32 // 10420 /// AK294172 // TESK2 // testis-specific kinase 2 // 1p32 // 10420 /// AK302494 // TESK2 // testis-specific kinase 2 // 1p32 //…	411.303	9.7261	62.0857	8.49031	37.2754	2.70912	2262.34	262465	348.043	2	6	2.32253e-09	0.000124527	403.635	408.03	422.243	63.0535	70.0506	53.1529	34.4521	39.8537	37.5204
16686557	NM_003629 // PIK3R3 // phosphoinositide-3-kinase, regulatory subunit 3 (gamma) // 1p34.1 // 8503 /// NM_001114172 // PIK3R3 // phosphoinositide-3-kinase, regulatory subunit 3 (gamma) // 1p34.1 // 8503 /// ENST00000262741 // PIK3R3 // phosphoinositide-3-kinase, regulatory subunit 3 (gamma) // 1p34.1 // 8503 /// ENST00000420542 // PIK3R3 // phosphoinositide-3-kinase, regulatory subunit 3 (gamma) //…	596.383	57.0171	3246.11	79.6739	2544.23	152.386	516.804	11307790	65640.6	2	6	1.9224e-07	0.0103073	536.633	602.314	650.203	3216.4	3185.56	3336.37	2680.07	2379.45	2573.16
16686611	ENST00000343304 // LRRC41 // leucine rich repeat containing 41 // 1p34.1 // 10489 /// NM_006369 // LRRC41 // leucine rich repeat containing 41 // 1p34.1 // 10489 /// AK291283 // LRRC41 // leucine rich repeat containing 41 // 1p34.1 // 10489 /// BC101522 // LRRC41 // leucine rich repeat containing 41 // 1p34.1 // 10489 /// BC101524 // LRRC41 // leucine rich repeat containing 41 // 1p34.1 // 10489 …	920.996	72.6616	2967.67	46.934	2772.26	125.118	496.235	7.65425e+06	46273.9	2	6	2.16995e-07	0.0116346	1002.47	897.626	862.895	3021.85	2941.69	2939.47	2916.67	2703.82	2696.3
16687071	NM_002525 // NRD1 // nardilysin (N-arginine dibasic convertase) // 1p32.2-p32.1 // 4898 /// ENST00000354831 // NRD1 // nardilysin (N-arginine dibasic convertase) // 1p32.2-p32.1 // 4898 /// NM_001101662 // NRD1 // nardilysin (N-arginine dibasic convertase) // 1p32.2-p32.1 // 4898 /// NM_001242361 // NRD1 // nardilysin (N-arginine dibasic convertase) // 1p32.2-p32.1 // 4898 /// ENST00000352171 // …	2411.7	8.92261	1915.33	40.9316	1412.06	72.2631	322.266	1.49896e+06	13953.9	2	6	7.84599e-07	0.0420678	2415.4	2401.53	2418.18	1957.36	1913.03	1875.6	1416.32	1337.76	1482.1
16687123	NM_002867 // RAB3B // RAB3B, member RAS oncogene family // 1p32-p31 // 5865 /// ENST00000371655 // RAB3B // RAB3B, member RAS oncogene family // 1p32-p31 // 5865 /// ENST00000537650 // RAB3B // RAB3B, member RAS oncogene family // 1p32-p31 // 5865 /// AK291653 // RAB3B // RAB3B, member RAS oncogene family // 1p32-p31 // 5865	1947.43	100.86	311.307	15.583	346.233	45.7822	628.457	5.24195e+06	25023	2	6	1.07234e-07	0.00574957	1913	2061	1868.29	294.95	312.992	325.979	397.184	308.551	332.964
16687188	NM_004153 // ORC1 // origin recognition complex, subunit 1 // 1p32 // 4998 /// NM_001190818 // ORC1 // origin recognition complex, subunit 1 // 1p32 // 4998 /// NM_001190819 // ORC1 // origin recognition complex, subunit 1 // 1p32 // 4998 /// ENST00000371568 // ORC1 // origin recognition complex, subunit 1 // 1p32 // 4998 /// ENST00000371566 // ORC1 // origin recognition complex, subunit 1 // 1p3…	1271.7	8.43491	807.315	26.7327	480.34	26.764	947.492	948818	3004.2	2	6	3.14426e-08	0.00168586	1271.96	1263.14	1280.01	776.99	827.469	817.487	480.188	453.653	507.18
16687264	NM_023077 // SELRC1 // Sel1 repeat containing 1 // 1p32.3 // 65260 /// ENST00000371538 // SELRC1 // Sel1 repeat containing 1 // 1p32.3 // 65260 /// BC015313 // SELRC1 // Sel1 repeat containing 1 // 1p32.3 // 65260 /// ENST00000486918 // SELRC1 // Sel1 repeat containing 1 // 1p32.3 // 65260	737.966	25.5223	358.038	10.3072	302.281	20.1706	434.454	337275	2328.96	2	6	3.22528e-07	0.017293	731.619	716.216	766.063	346.219	365.161	362.735	322.076	303.014	281.755
16687273	NM_001198961 // ECHDC2 // enoyl CoA hydratase domain containing 2 // 1p32.3 // 55268 /// ENST00000371522 // ECHDC2 // enoyl CoA hydratase domain containing 2 // 1p32.3 // 55268 /// NM_018281 // ECHDC2 // enoyl CoA hydratase domain containing 2 // 1p32.3 // 55268 /// ENST00000358358 // ECHDC2 // enoyl CoA hydratase domain containing 2 // 1p32.3 // 55268 /// NM_001198962 // ECHDC2 // enoyl CoA hydr…	165.393	5.65345	24.9924	9.4077	36.603	2.32862	434.12	36433.8	251.778	2	6	3.23268e-07	0.0173327	160.838	171.72	163.62	16.4123	35.0523	23.5127	35.7796	34.798	39.2314
16687418	ENST00000371429 // TMEM48 // transmembrane protein 48 // 1p32.3 // 55706 /// NM_018087 // TMEM48 // transmembrane protein 48 // 1p32.3 // 55706 /// NR_033142 // TMEM48 // transmembrane protein 48 // 1p32.3 // 55706 /// NM_001168551 // TMEM48 // transmembrane protein 48 // 1p32.3 // 55706 /// ENST00000234725 // TMEM48 // transmembrane protein 48 // 1p32.3 // 55706 /// BC003082 // TMEM48 // transme…	2514	50.2058	1011.2	17.8785	755.474	20.2291	2500.2	5416229	6498.96	2	6	1.72138e-09	9.22954e-05	2456.2	2539.01	2546.79	1026.64	1015.35	991.609	751.78	777.295	737.346
16687875	ENST00000371222 // JUN // jun proto-oncogene // 1p32-p31 // 3725 /// NM_002228 // JUN // jun proto-oncogene // 1p32-p31 // 3725 /// BC068522 // JUN // jun proto-oncogene // 1p32-p31 // 3725	145.679	27.9103	740.529	47.8786	1313.17	30.2071	769.911	2.04479e+06	7967.62	2	6	5.84757e-08	0.00313529	145.709	173.574	117.753	782.913	688.595	750.08	1313.07	1343.42	1283.01
16688115	---	720.635	45.038	66.5738	4.00237	74.8521	4.22558	614.534	844902	4124.6	2	6	1.14652e-07	0.00614729	758.022	733.249	670.635	71.1529	64.8253	63.7431	73.0124	71.8582	79.6856
16688164	NM_002227 // JAK1 // Janus kinase 1 // 1p32.3-p31.3 // 3716 /// ENST00000342505 // JAK1 // Janus kinase 1 // 1p32.3-p31.3 // 3716 /// AB219242 // JAK1 // Janus kinase 1 // 1p32.3-p31.3 // 3716 /// ENST00000465376 // JAK1 // Janus kinase 1 // 1p32.3-p31.3 // 3716 /// ENST00000471473 // JAK1 // Janus kinase 1 // 1p32.3-p31.3 // 3716	642.148	63.6474	1260.86	10.064	3092.31	121.238	775.048	9740279	37702	2	6	5.73251e-08	0.0030736	630.761	710.72	584.962	1263.66	1269.22	1249.69	2960.11	3118.52	3198.29
16688269	NM_015139 // SLC35D1 // solute carrier family 35 (UDP-glucuronic acid/UDP-N-acetylgalactosamine dual transporter), member D1 // 1p32-p31 // 23169 /// ENST00000235345 // SLC35D1 // solute carrier family 35 (UDP-glucuronic acid/UDP-N-acetylgalactosamine dual transporter), member D1 // 1p32-p31 // 23169 /// AK289800 // SLC35D1 // solute carrier family 35 (UDP-glucuronic acid/UDP-N-acetylgalactosamin…	113.058	6.39682	266.042	7.94082	293.349	12.3725	330.601	56655	514.11	2	6	7.2725e-07	0.0389929	116.347	105.686	117.141	263.731	259.513	274.882	280.535	305.227	294.287
16688308	NM_001018067 // SERBP1 // SERPINE1 mRNA binding protein 1 // 1p31 // 26135 /// NM_001018068 // SERBP1 // SERPINE1 mRNA binding protein 1 // 1p31 // 26135 /// NM_001018069 // SERBP1 // SERPINE1 mRNA binding protein 1 // 1p31 // 26135 /// NM_015640 // SERBP1 // SERPINE1 mRNA binding protein 1 // 1p31 // 26135 /// ENST00000370994 // SERBP1 // SERPINE1 mRNA binding protein 1 // 1p31 // 26135 /// ENST…	2454.01	50.9266	1026.08	15.8378	1029.15	26.0018	1733.82	4.06922e+06	7040.9	2	6	5.15346e-09	0.000276313	2489.93	2395.73	2476.37	1031.6	1008.22	1038.41	1034.53	1052.05	1000.88
16688339	NM_024911 // WLS // wntless homolog (Drosophila) // 1p31.3 // 79971 /// NM_001193334 // WLS // wntless homolog (Drosophila) // 1p31.3 // 79971 /// ENST00000262348 // WLS // wntless homolog (Drosophila) // 1p31.3 // 79971 /// ENST00000370976 // WLS // wntless homolog (Drosophila) // 1p31.3 // 79971 /// NM_001002292 // WLS // wntless homolog (Drosophila) // 1p31.3 // 79971 /// ENST00000354777 // WL…	611.293	10.6733	2292.84	43.548	3616.94	217.784	413.068	13614732	98880.1	2	6	3.74862e-07	0.020099	622.676	609.694	601.51	2341.56	2279.27	2257.7	3745.49	3365.48	3739.84
16688370	NM_000329 // RPE65 // retinal pigment epithelium-specific protein 65kDa // 1p31 // 6121 /// ENST00000262340 // RPE65 // retinal pigment epithelium-specific protein 65kDa // 1p31 // 6121 /// U18991 // RPE65 // retinal pigment epithelium-specific protein 65kDa // 1p31 // 6121	11.1355	2.41102	19.2518	2.20282	151.54	3.11081	2748.87	37279.3	40.6851	2	6	1.29563e-09	6.94676e-05	8.56031	13.3392	11.5069	18.099	21.7918	17.8646	154.872	148.711	151.036
16688386	NM_001114120 // DEPDC1 // DEP domain containing 1 // 1p31.2 // 55635 /// ENST00000456315 // DEPDC1 // DEP domain containing 1 // 1p31.2 // 55635 /// ENST00000370966 // DEPDC1 // DEP domain containing 1 // 1p31.2 // 55635 /// NM_017779 // DEPDC1 // DEP domain containing 1 // 1p31.2 // 55635 /// AB281187 // DEPDC1 // DEP domain containing 1 // 1p31.2 // 55635 /// ENST00000370964 // DEPDC1 // DEP do…	1504.1	11.0883	1126.84	48.8304	634.649	45.3922	374.528	1.14052e+06	9135.62	2	6	5.01782e-07	0.026904	1509.66	1491.33	1511.31	1110.04	1181.85	1088.62	586.341	676.415	641.191
16688615	ENST00000370859 // SLC44A5 // solute carrier family 44, member 5 // 1p31.1 // 204962 /// ENST00000370855 // SLC44A5 // solute carrier family 44, member 5 // 1p31.1 // 204962 /// NM_152697 // SLC44A5 // solute carrier family 44, member 5 // 1p31.1 // 204962 /// NM_001130058 // SLC44A5 // solute carrier family 44, member 5 // 1p31.1 // 204962 /// BC034580 // SLC44A5 // solute carrier family 44, mem…	190.698	11.0674	1321.97	27.1462	1285.65	61.9836	791.265	2.48002e+06	9402.74	2	6	5.38848e-08	0.00288914	202.552	180.637	188.904	1298.6	1315.57	1351.75	1340.61	1218.46	1297.88
16688864	NM_024686 // TTLL7 // tubulin tyrosine ligase-like family, member 7 // 1p31.1 // 79739 /// ENST00000260505 // TTLL7 // tubulin tyrosine ligase-like family, member 7 // 1p31.1 // 79739 /// BC048970 // TTLL7 // tubulin tyrosine ligase-like family, member 7 // 1p31.1 // 79739 /// AY170843 // TTLL7 // tubulin tyrosine ligase-like family, member 7 // 1p31.1 // 79739 /// BC060878 // TTLL7 // tubulin ty…	280.457	29.4851	813.748	38.4062	1621.5	75.7112	507.995	2.73525e+06	16153.2	2	6	2.02354e-07	0.0108496	291.614	302.736	247.022	772.458	848.406	820.38	1700.47	1614.48	1549.54
16688992	ENST00000440886 // LPAR3 // lysophosphatidic acid receptor 3 // 1p22.3 // 23566 /// NM_012152 // LPAR3 // lysophosphatidic acid receptor 3 // 1p22.3 // 23566 /// ENST00000370611 // LPAR3 // lysophosphatidic acid receptor 3 // 1p22.3 // 23566 /// AF186380 // LPAR3 // lysophosphatidic acid receptor 3 // 1p22.3 // 23566 /// ENST00000491034 // LPAR3 // lysophosphatidic acid receptor 3 // 1p22.3 // 23…	491.832	19.369	20.9594	2.63166	27.1631	6.32166	1555.55	437678	844.096	2	6	7.13185e-09	0.000382389	511.32	491.593	472.584	20.9971	23.572	18.3091	31.0335	30.5879	19.8681
16688999	NM_153259 // MCOLN2 // mucolipin 2 // 1p22 // 255231 /// ENST00000370608 // MCOLN2 // mucolipin 2 // 1p22 // 255231 /// BC104891 // MCOLN2 // mucolipin 2 // 1p22 // 255231 /// ENST00000531325 // MCOLN2 // mucolipin 2 // 1p22 // 255231 /// ENST00000463065 // MCOLN2 // mucolipin 2 // 1p22 // 255231 /// ENST00000531874 // MCOLN2 // mucolipin 2 // 1p22 // 255231 /// ENST00000530971 // MCOLN2 // mucol…	134.996	10.8345	12.4805	2.78858	12.9681	2.69645	338.678	29901.3	264.865	2	6	6.76884e-07	0.0362925	122.486	141.318	141.185	9.53886	15.0855	12.817	14.0632	14.9447	9.89637
16689020	NM_018298 // MCOLN3 // mucolipin 3 // 1p22.3 // 55283 /// NM_001253693 // MCOLN3 // mucolipin 3 // 1p22.3 // 55283 /// ENST00000302814 // MCOLN3 // mucolipin 3 // 1p22.3 // 55283 /// ENST00000370589 // MCOLN3 // mucolipin 3 // 1p22.3 // 55283 /// ENST00000370588 // MCOLN3 // mucolipin 3 // 1p22.3 // 55283 /// ENST00000341115 // MCOLN3 // mucolipin 3 // 1p22.3 // 55283 /// AF475085 // MCOLN3 // mu…	648.582	40.5189	7.40812	1.99697	6.5377	2.21763	748.168	823325	3301.37	2	6	6.3702e-08	0.00341551	693.415	614.578	637.753	9.12203	5.21521	7.8871	5.84262	9.01961	4.75087
16689289	NM_001008661 // CCBL2 // cysteine conjugate-beta lyase 2 // 1p22.2 // 56267 /// NM_001008662 // CCBL2 // cysteine conjugate-beta lyase 2 // 1p22.2 // 56267 /// ENST00000260508 // CCBL2 // cysteine conjugate-beta lyase 2 // 1p22.2 // 56267 /// ENST00000370491 // CCBL2 // cysteine conjugate-beta lyase 2 // 1p22.2 // 56267 /// NM_001162536 // RBMXL1 // RNA binding motif protein, X-linked-like 1 // 1…	1086.62	56.4402	2034.88	30.7961	1358.22	31.5648	418.355	1430839	10260.5	2	6	3.60927e-07	0.0193518	1050.56	1057.64	1151.67	2035.62	2065.3	2003.72	1387.49	1362.38	1324.78
16689474	NM_201269 // ZNF644 // zinc finger protein 644 // 1p22.2 // 84146 /// ENST00000370440 // ZNF644 // zinc finger protein 644 // 1p22.2 // 84146 /// ENST00000337393 // ZNF644 // zinc finger protein 644 // 1p22.2 // 84146 /// NM_032186 // ZNF644 // zinc finger protein 644 // 1p22.2 // 84146 /// NM_016620 // ZNF644 // zinc finger protein 644 // 1p22.2 // 84146 /// ENST00000347275 // ZNF644 // zinc fin…	1574.42	11.5121	933.685	31.6188	966.476	38.8006	444.242	781204	5275.53	2	6	3.01812e-07	0.0161822	1568.66	1566.91	1587.67	961.965	899.547	939.543	927.727	1005.33	966.372
16689546	NM_003243 // TGFBR3 // transforming growth factor, beta receptor III // 1p33-p32 // 7049 /// NM_001195683 // TGFBR3 // transforming growth factor, beta receptor III // 1p33-p32 // 7049 /// NR_036634 // TGFBR3 // transforming growth factor, beta receptor III // 1p33-p32 // 7049 /// ENST00000212355 // TGFBR3 // transforming growth factor, beta receptor III // 1p33-p32 // 7049 /// NM_001195684 // TG…	274.619	12.8969	383.163	13.5917	78.4174	10.8134	458.81	143147	935.989	2	6	2.74141e-07	0.0146986	284.071	259.927	279.86	372.618	398.502	378.369	75.004	90.5256	69.7227
16689828	NM_004815 // ARHGAP29 // Rho GTPase activating protein 29 // 1p22.1 // 9411 /// ENST00000260526 // ARHGAP29 // Rho GTPase activating protein 29 // 1p22.1 // 9411 /// BC093741 // ARHGAP29 // Rho GTPase activating protein 29 // 1p22.1 // 9411 /// BC093767 // ARHGAP29 // Rho GTPase activating protein 29 // 1p22.1 // 9411 /// U90920 // ARHGAP29 // Rho GTPase activating protein 29 // 1p22.1 // 9411 //…	334.419	17.0326	1157.75	98.1447	1715.47	57.8704	327.346	2.89625e+06	26543	2	6	7.48955e-07	0.0401567	316.014	349.627	337.614	1111.07	1091.65	1270.52	1651.12	1763.24	1732.07
16689907	ENST00000370206 // CNN3 // calponin 3, acidic // 1p22-p21 // 1266 /// NM_001839 // CNN3 // calponin 3, acidic // 1p22-p21 // 1266 /// ENST00000538964 // CNN3 // calponin 3, acidic // 1p22-p21 // 1266 /// AK294141 // CNN3 // calponin 3, acidic // 1p22-p21 // 1266 /// ENST00000545882 // CNN3 // calponin 3, acidic // 1p22-p21 // 1266 /// ENST00000394202 // CNN3 // calponin 3, acidic // 1p22-p21 // 1…	2836	46.2821	5608.84	191.942	5484.85	54.9716	525.66	14720430	84011.2	2	6	1.82741e-07	0.009798	2821.11	2799	2887.89	5431.71	5582.04	5812.78	5536.16	5426.84	5491.55
16689969	ENST00000370192 // DPYD // dihydropyrimidine dehydrogenase // 1p22 // 1806 /// NM_000110 // DPYD // dihydropyrimidine dehydrogenase // 1p22 // 1806 /// ENST00000306031 // DPYD // dihydropyrimidine dehydrogenase // 1p22 // 1806 /// NM_001160301 // DPYD // dihydropyrimidine dehydrogenase // 1p22 // 1806 /// U20938 // DPYD // dihydropyrimidine dehydrogenase // 1p22 // 1806 /// ENST00000423006 // DPY…	64.8005	29.5016	1105.38	43.7284	1473.71	95.7398	402.159	3.20349e+06	23897.2	2	6	4.05964e-07	0.0217666	31.5341	75.0815	87.7859	1061.23	1106.25	1148.67	1544.79	1511.49	1364.84
16690019	ENST00000370188 // LPPR5 // lipid phosphate phosphatase-related protein type 5 // 1p21.3 // 163404 /// NM_001037317 // LPPR5 // lipid phosphate phosphatase-related protein type 5 // 1p21.3 // 163404 /// NM_001010861 // LPPR5 // lipid phosphate phosphatase-related protein type 5 // 1p21.3 // 163404 /// ENST00000263177 // LPPR5 // lipid phosphate phosphatase-related protein type 5 // 1p21.3 // 1634…	312.731	50.423	820.694	32.2887	1665.16	78.7268	429.354	2800234	19565.9	2	6	3.34075e-07	0.0179121	256.579	354.138	327.475	784.016	844.829	833.237	1695.49	1575.79	1724.22
16690211	NM_001854 // COL11A1 // collagen, type XI, alpha 1 // 1p21 // 1301 /// NM_080629 // COL11A1 // collagen, type XI, alpha 1 // 1p21 // 1301 /// ENST00000370096 // COL11A1 // collagen, type XI, alpha 1 // 1p21 // 1301 /// ENST00000358392 // COL11A1 // collagen, type XI, alpha 1 // 1p21 // 1301 /// NM_080630 // COL11A1 // collagen, type XI, alpha 1 // 1p21 // 1301 /// NM_001190709 // COL11A1 // colla…	968.478	71.7383	97.4269	3.82629	88.9605	21.2122	409.648	1.53235e+06	11222	2	6	3.84258e-07	0.0206028	890.902	1032.42	982.11	97.2675	93.6828	101.33	113.31	74.4839	79.0881
16690566	NM_001205228 // SORT1 // sortilin 1 // 1p13.3|1p21.3-p13.1 // 6272 /// NM_002959 // SORT1 // sortilin 1 // 1p13.3|1p21.3-p13.1 // 6272 /// ENST00000256637 // SORT1 // sortilin 1 // 1p13.3|1p21.3-p13.1 // 6272 /// ENST00000538502 // SORT1 // sortilin 1 // 1p13.3|1p21.3-p13.1 // 6272 /// AK301548 // SORT1 // sortilin 1 // 1p13.3|1p21.3-p13.1 // 6272 /// BC023542 // SORT1 // sortilin 1 // 1p13.3|1p2…	1805.17	75.2425	5429.48	56.7444	5840.02	236.714	683.609	29584230	129830	2	6	8.34134e-08	0.00447238	1830.59	1720.51	1864.41	5375.24	5424.76	5488.44	5582.54	5889.32	6048.21
16690638	ENST00000540225 // GSTM3 // glutathione S-transferase mu 3 (brain) // 1p13.3 // 2947 /// NM_000849 // GSTM3 // glutathione S-transferase mu 3 (brain) // 1p13.3 // 2947 /// NR_024537 // GSTM3 // glutathione S-transferase mu 3 (brain) // 1p13.3 // 2947 /// ENST00000361066 // GSTM3 // glutathione S-transferase mu 3 (brain) // 1p13.3 // 2947 /// ENST00000256594 // GSTM3 // glutathione S-transferase m…	157.884	17.7423	1107.31	8.15882	1048.24	61.358	614.167	1.69763e+06	8292.33	2	6	1.14856e-07	0.00615826	155.183	141.647	176.822	1099.85	1116.02	1106.06	985.372	1107.97	1051.37
16690908	NM_004980 // KCND3 // potassium voltage-gated channel, Shal-related subfamily, member 3 // 1p13.3 // 3752 /// ENST00000315987 // KCND3 // potassium voltage-gated channel, Shal-related subfamily, member 3 // 1p13.3 // 3752 /// NM_172198 // KCND3 // potassium voltage-gated channel, Shal-related subfamily, member 3 // 1p13.3 // 3752 /// ENST00000302127 // KCND3 // potassium voltage-gated channel, Sh…	41.2078	26.5618	2203.93	86.0286	3078.7	177.726	554.343	14668972	79385.7	2	6	1.55954e-07	0.00836177	12.577	65.0489	45.9977	2113.04	2214.68	2284.09	2900.43	3255.87	3079.81
16690996	ENST00000309276 // PPM1J // protein phosphatase, Mg2+/Mn2+ dependent, 1J // 1p13.2 // 333926 /// NM_005167 // PPM1J // protein phosphatase, Mg2+/Mn2+ dependent, 1J // 1p13.2 // 333926 /// BC073828 // PPM1J // protein phosphatase, Mg2+/Mn2+ dependent, 1J // 1p13.2 // 333926 /// ENST00000464951 // PPM1J // protein phosphatase, Mg2+/Mn2+ dependent, 1J // 1p13.2 // 333926 /// ENST00000359994 // PPM1J…	1063.96	36.287	58.5287	12.1832	64.2864	14.2343	1808.03	2.01028e+06	3335.59	2	6	4.54552e-09	0.000243717	1039.75	1046.46	1105.68	59.9164	45.711	69.9586	73.3664	47.8814	71.6115
16691023	NM_003051 // SLC16A1 // solute carrier family 16, member 1 (monocarboxylic acid transporter 1) // 1p12 // 6566 /// ENST00000369626 // SLC16A1 // solute carrier family 16, member 1 (monocarboxylic acid transporter 1) // 1p12 // 6566 /// NM_001166496 // SLC16A1 // solute carrier family 16, member 1 (monocarboxylic acid transporter 1) // 1p12 // 6566 /// ENST00000538576 // SLC16A1 // solute carrier …	4690.93	102.155	1514.14	31.1064	1442.08	50.565	2219.05	20652144	27920.3	2	6	2.46095e-09	0.000131949	4722.8	4576.64	4773.35	1538.55	1524.76	1479.12	1416.7	1409.24	1500.31
16691164	NM_001253772 // SYT6 // synaptotagmin VI // 1p13.2 // 148281 /// ENST00000393296 // SYT6 // synaptotagmin VI // 1p13.2 // 148281 /// NM_205848 // SYT6 // synaptotagmin VI // 1p13.2 // 148281 /// NR_045589 // SYT6 // synaptotagmin VI // 1p13.2 // 148281 /// ENST00000369547 // SYT6 // synaptotagmin VI // 1p13.2 // 148281 /// ENST00000369546 // SYT6 // synaptotagmin VI // 1p13.2 // 148281 /// ENST00…	1100.86	69.928	118.831	12.6551	90.7559	8.73182	580.967	1985483	10252.6	2	6	1.35581e-07	0.00726944	1122.17	1157.66	1022.76	117.368	106.972	132.155	80.6735	95.7373	95.857
16691214	ENST00000393274 // DENND2C // DENN/MADD domain containing 2C // 1p13.2 // 163259 /// NM_001256404 // DENND2C // DENN/MADD domain containing 2C // 1p13.2 // 163259 /// ENST00000393276 // DENND2C // DENN/MADD domain containing 2C // 1p13.2 // 163259 /// ENST00000369540 // DENND2C // DENN/MADD domain containing 2C // 1p13.2 // 163259 /// NM_198459 // DENND2C // DENN/MADD domain containing 2C // 1p13…	239.295	7.76655	22.058	7.04575	30.3801	4.05244	1078.93	90906.6	252.768	2	6	2.13188e-08	0.00114305	243.658	243.899	230.328	26.6714	13.9478	25.5547	34.5959	26.5137	30.0307
16691314	NM_005725 // TSPAN2 // tetraspanin 2 // 1p13.2 // 10100 /// ENST00000369516 // TSPAN2 // tetraspanin 2 // 1p13.2 // 10100 /// BC021675 // TSPAN2 // tetraspanin 2 // 1p13.2 // 10100 /// ENST00000369514 // TSPAN2 // tetraspanin 2 // 1p13.2 // 10100 /// ENST00000491992 // TSPAN2 // tetraspanin 2 // 1p13.2 // 10100	913.282	57.109	133.864	12.3345	276.493	16.2535	421.455	1.03334e+06	7355.5	2	6	3.53077e-07	0.0189309	849.402	931.048	959.397	122.409	146.921	132.261	291.685	278.442	259.353
16691486	NM_001135589 // GDAP2 // ganglioside induced differentiation associated protein 2 // 1p12 // 54834 /// ENST00000369442 // GDAP2 // ganglioside induced differentiation associated protein 2 // 1p12 // 54834 /// NM_017686 // GDAP2 // ganglioside induced differentiation associated protein 2 // 1p12 // 54834 /// ENST00000369443 // GDAP2 // ganglioside induced differentiation associated protein 2 // 1p…	493.88	22.5418	872.545	8.93088	815.591	23.0006	335.918	250129	2233.84	2	6	6.93555e-07	0.0371864	519.814	478.994	482.832	882.818	868.189	866.628	841.505	807.67	797.597
16691617	---	101.911	1.47012	6.95081	1.75636	6.07706	1.90051	3082.33	18202.2	17.716	2	6	9.19301e-10	4.92902e-05	100.262	103.086	102.384	7.28998	8.51284	5.0496	8.24066	5.31323	4.67731
16692624	NR_036461 // HIST2H2BC // histone cluster 2, H2bc (pseudogene) // 1q21.2 // 337873 /// AK299891 // HIST2H2BC // histone cluster 2, H2bc (pseudogene) // 1q21.2 // 337873	483.968	11.0337	258.244	10.7946	236.036	9.86118	504.82	112915	671.02	2	6	2.06174e-07	0.0110544	496.629	476.409	478.866	264.721	245.783	264.228	228.348	247.154	232.605
16693996	NR_045553 // THBS3 // thrombospondin 3 // 1q21 // 7059 /// NM_007112 // THBS3 // thrombospondin 3 // 1q21 // 7059 /// NM_001252607 // THBS3 // thrombospondin 3 // 1q21 // 7059 /// ENST00000368378 // THBS3 // thrombospondin 3 // 1q21 // 7059 /// NM_001252608 // THBS3 // thrombospondin 3 // 1q21 // 7059 /// ENST00000457183 // THBS3 // thrombospondin 3 // 1q21 // 7059 /// L38969 // THBS3 // thrombos…	266.339	17.8451	569.802	6.00749	961.696	30.1529	865.518	729191	2527.47	2	6	4.12124e-08	0.00220968	278.406	245.841	274.771	566.929	565.769	576.706	994.195	956.266	934.626
16694506	ENST00000362007 // C1orf85 // chromosome 1 open reading frame 85 // 1q22 // 112770 /// NM_144580 // C1orf85 // chromosome 1 open reading frame 85 // 1q22 // 112770 /// NM_001256609 // C1orf85 // chromosome 1 open reading frame 85 // 1q22 // 112770 /// NM_001256604 // C1orf85 // chromosome 1 open reading frame 85 // 1q22 // 112770 /// NM_001256605 // C1orf85 // chromosome 1 open reading frame 85 /…	934.286	28.5852	27.2254	20.1027	98.6051	13.258	1638.73	1.52622e+06	2794.02	2	6	6.10177e-09	0.000327159	962.72	905.552	934.585	12.1235	19.5097	50.0429	108.755	103.455	83.605
16694556	ENST00000368243 // C1orf61 // chromosome 1 open reading frame 61 // 1q22 // 10485 /// NM_006365 // C1orf61 // chromosome 1 open reading frame 61 // 1q22 // 10485 /// U49857 // C1orf61 // chromosome 1 open reading frame 61 // 1q22 // 10485 /// AK095626 // C1orf61 // chromosome 1 open reading frame 61 // 1q22 // 10485 /// ENST00000476966 // C1orf61 // chromosome 1 open reading frame 61 // 1q22 // 1…	27.257	5.21752	7.50769	2.46312	2087.76	74.7438	2288.32	8573471	11239.9	2	6	2.24443e-09	0.00012034	27.8473	32.1543	21.7694	9.71116	4.84855	7.96336	2077.16	2018.88	2167.23
16694701	NM_001878 // CRABP2 // cellular retinoic acid binding protein 2 // 1q21.3 // 1382 /// NM_001199723 // CRABP2 // cellular retinoic acid binding protein 2 // 1q21.3 // 1382 /// ENST00000368222 // CRABP2 // cellular retinoic acid binding protein 2 // 1q21.3 // 1382 /// ENST00000368221 // CRABP2 // cellular retinoic acid binding protein 2 // 1q21.3 // 1382 /// AB593017 // CRABP2 // cellular retinoic …	1066.69	77.1689	24.8346	12.7478	35.1564	4.8841	525.034	2149631	12282.8	2	6	1.83391e-07	0.00983287	1066.73	1143.84	989.5	14.6707	39.1376	20.6957	40.7634	32.8781	31.8278
16695345	NM_001098398 // COPA // coatomer protein complex, subunit alpha // 1q23.2 // 1314 /// NM_004371 // COPA // coatomer protein complex, subunit alpha // 1q23.2 // 1314 /// ENST00000368069 // COPA // coatomer protein complex, subunit alpha // 1q23.2 // 1314 /// ENST00000241704 // COPA // coatomer protein complex, subunit alpha // 1q23.2 // 1314 /// BC038447 // COPA // coatomer protein complex, subuni…	1863.23	48.5257	3584.61	76.1312	3687.15	110.477	464.264	6.30032e+06	40711.7	2	6	2.64653e-07	0.0141899	1835.95	1919.26	1834.49	3570.08	3516.78	3666.95	3812.16	3602.64	3646.65
16695478	NM_080878 // ITLN2 // intelectin 2 // 1q22-q23 // 142683 /// ENST00000368029 // ITLN2 // intelectin 2 // 1q22-q23 // 142683 /// AY358905 // ITLN2 // intelectin 2 // 1q22-q23 // 142683 /// ENST00000494442 // ITLN2 // intelectin 2 // 1q22-q23 // 142683	261.706	4.78478	15.8228	5.80119	20.0816	4.87253	2220.58	118859	160.579	2	6	2.45588e-09	0.000131677	267.013	257.721	260.385	16.0957	9.89004	21.4828	15.0321	24.7554	20.4573
16695490	NM_016946 // F11R // F11 receptor // 1q21.2-q21.3 // 50848 /// ENST00000368026 // F11R // F11 receptor // 1q21.2-q21.3 // 50848 /// ENST00000335772 // F11R // F11 receptor // 1q21.2-q21.3 // 50848 /// ENST00000289779 // F11R // F11 receptor // 1q21.2-q21.3 // 50848 /// BC001533 // F11R // F11 receptor // 1q21.2-q21.3 // 50848 /// ENST00000537746 // F11R // F11 receptor // 1q21.2-q21.3 // 50848 //…	3935.45	37.7431	284.683	10.6075	395.144	7.23518	24418.6	25874116	3178.82	2	6	1.85374e-12	9.93919e-08	3926	3977.03	3903.34	291.994	272.517	289.538	395.43	387.771	402.233
16695508	NM_001113205 // TSTD1 // thiosulfate sulfurtransferase (rhodanese)-like domain containing 1 // 1q23.3 // 100131187 /// ENST00000318289 // TSTD1 // thiosulfate sulfurtransferase (rhodanese)-like domain containing 1 // 1q23.3 // 100131187 /// NM_001113207 // TSTD1 // thiosulfate sulfurtransferase (rhodanese)-like domain containing 1 // 1q23.3 // 100131187 /// ENST00000423014 // TSTD1 // thiosulfate…	1536.45	53.1212	63.2247	8.10174	49.6026	11.4521	2177.1	4381266	6037.3	2	6	2.60577e-09	0.000139713	1550.09	1581.42	1477.83	66.6161	53.9784	69.0797	62.7228	44.4728	41.6122
16695627	NM_005099 // ADAMTS4 // ADAM metallopeptidase with thrombospondin type 1 motif, 4 // 1q21-q23 // 9507 /// ENST00000367996 // ADAMTS4 // ADAM metallopeptidase with thrombospondin type 1 motif, 4 // 1q21-q23 // 9507 /// BC063293 // ADAMTS4 // ADAM metallopeptidase with thrombospondin type 1 motif, 4 // 1q21-q23 // 9507 /// ENST00000367995 // ADAMTS4 // ADAM metallopeptidase with thrombospondin type…	226.212	7.06449	28.2317	8.36364	36.744	13.2831	380.528	75166.6	592.598	2	6	4.78601e-07	0.0256612	227.798	218.489	232.349	22.6824	24.1613	37.8513	21.4598	45.4978	43.2745
16696504	NR_002578 // GAS5 // growth arrest-specific 5 (non-protein coding) // 1q25.1 // 60674 /// BC038733 // GAS5 // growth arrest-specific 5 (non-protein coding) // 1q25.1 // 60674	3592.17	137.582	864.383	56.5317	1121.63	162.701	420.112	13610556	97192.2	2	6	3.56448e-07	0.0191117	3640.49	3436.95	3699.07	857.308	811.721	924.119	933.759	1215.42	1215.71
16696531	ENST00000385582 // SNORD78 // small nucleolar RNA, C/D box 78 // 1q25.1 // 692198	4032.91	85.1864	290.059	19.1341	458.83	114.072	1948.95	26811412	41270.5	2	6	3.63042e-09	0.000194652	4123.06	4021.9	3953.76	301.016	267.965	301.195	333.688	556.995	485.808
16696614	NM_001162893 // KIAA0040 // KIAA0040 // 1q24-q25 // 9674 /// NM_014656 // KIAA0040 // KIAA0040 // 1q24-q25 // 9674 /// NM_001162895 // KIAA0040 // KIAA0040 // 1q24-q25 // 9674 /// NM_001162894 // KIAA0040 // KIAA0040 // 1q24-q25 // 9674 /// AK292691 // KIAA0040 // KIAA0040 // 1q24-q25 // 9674	1208.53	90.5429	54.0287	11.8455	64.7492	3.3208	474.504	2.6412e+06	16698.7	2	6	2.4799e-07	0.0132965	1312.53	1165.81	1147.24	65.3657	54.9876	41.7329	68.4904	62.1505	63.6066
16696689	NM_004319 // ASTN1 // astrotactin 1 // 1q25.2 // 460 /// ENST00000367657 // ASTN1 // astrotactin 1 // 1q25.2 // 460 /// NM_207108 // ASTN1 // astrotactin 1 // 1q25.2 // 460 /// ENST00000361833 // ASTN1 // astrotactin 1 // 1q25.2 // 460 /// ENST00000541808 // ASTN1 // astrotactin 1 // 1q25.2 // 460 /// ENST00000424564 // ASTN1 // astrotactin 1 // 1q25.2 // 460 /// AK295126 // ASTN1 // astrotactin …	322.248	3.93254	85.944	3.84158	103.969	10.0185	1192.37	103810	261.187	2	6	1.58073e-08	0.000847539	317.721	324.82	324.203	86.9814	89.1603	81.6902	106.141	93.0422	112.723
16696785	NR_037167 // LOC730102 // quinone oxidoreductase-like protein 2 pseudogene // 1q25.2 // 730102 /// BX538051 // LOC730102 // quinone oxidoreductase-like protein 2 pseudogene // 1q25.2 // 730102 /// ENST00000464428 // SEC16B // SEC16 homolog B (S. cerevisiae) // --- // ---	165.047	3.96245	22.0191	3.08526	26.1269	7.85673	686.146	39772.7	173.896	2	6	8.24956e-08	0.00442316	164.507	161.382	169.252	24.8629	22.4555	18.7389	18.7099	34.3597	25.3112
16697196	NM_052966 // FAM129A // family with sequence similarity 129, member A // 1q25 // 116496 /// ENST00000367511 // FAM129A // family with sequence similarity 129, member A // 1q25 // 116496 /// AF288391 // FAM129A // family with sequence similarity 129, member A // 1q25 // 116496 /// ENST00000487074 // FAM129A // family with sequence similarity 129, member A // 1q25 // 116496 /// ENST00000417056 // F…	237.694	14.2007	45.1665	2.57772	50.9269	7.1859	415.37	71981.7	519.886	2	6	3.68708e-07	0.019769	226.679	232.681	253.721	42.2542	46.0903	47.155	42.631	55.2179	54.9318
16697471	ENST00000367434 // B3GALT2 // UDP-Gal:betaGlcNAc beta 1,3-galactosyltransferase, polypeptide 2 // 1q31 // 8707 /// NM_003783 // B3GALT2 // UDP-Gal:betaGlcNAc beta 1,3-galactosyltransferase, polypeptide 2 // 1q31 // 8707 /// BC022507 // B3GALT2 // UDP-Gal:betaGlcNAc beta 1,3-galactosyltransferase, polypeptide 2 // 1q31 // 8707	10.1644	2.88502	276.296	17.7097	532.763	26.7287	592.992	409711	2072.77	2	6	1.27539e-07	0.00683826	12.008	11.6456	6.83968	261.247	295.811	271.829	513.482	521.533	563.275
16697544	NM_018136 // ASPM // asp (abnormal spindle) homolog, microcephaly associated (Drosophila) // 1q31 // 259266 /// ENST00000367409 // ASPM // asp (abnormal spindle) homolog, microcephaly associated (Drosophila) // 1q31 // 259266 /// NM_001206846 // ASPM // asp (abnormal spindle) homolog, microcephaly associated (Drosophila) // 1q31 // 259266 /// ENST00000294732 // ASPM // asp (abnormal spindle) homo…	1618.31	54.382	1333	26.8545	713.72	27.8668	432.04	1.28319e+06	8910.24	2	6	3.27927e-07	0.0175825	1630.18	1558.97	1665.78	1316.46	1318.56	1363.99	697.798	745.897	697.465
16697654	NR_040073 // LOC100131234 // familial acute myelogenous leukemia related factor // 1q32.1 // 100131234 /// EF413001 // LOC100131234 // familial acute myelogenous leukemia related factor // 1q32.1 // 100131234	82.368	15.934	645.094	41.1936	858.694	26.4462	546.165	964967	5300.41	2	6	1.63025e-07	0.00874092	64.0288	90.2539	92.8213	617.203	692.408	625.67	885.001	858.971	832.111
16697893	ENST00000391967 // LAD1 // ladinin 1 // 1q25.1-q32.3 // 3898 /// NM_005558 // LAD1 // ladinin 1 // 1q25.1-q32.3 // 3898 /// BC009742 // LAD1 // ladinin 1 // 1q25.1-q32.3 // 3898 /// ENST00000367313 // LAD1 // ladinin 1 // 1q25.1-q32.3 // 3898 /// ENST00000475136 // LAD1 // ladinin 1 // 1q25.1-q32.3 // 3898 /// ENST00000488842 // LAD1 // ladinin 1 // 1q25.1-q32.3 // 3898	514.581	22.2786	88.0108	21.1324	105.554	19.4929	396.374	349573	2645.78	2	6	4.23862e-07	0.0227262	516.393	535.898	491.452	90.4167	65.7784	107.837	83.3447	119.826	113.492
16698049	ENST00000367265 // KDM5B // lysine (K)-specific demethylase 5B // 1q32.1 // 10765 /// NM_006618 // KDM5B // lysine (K)-specific demethylase 5B // 1q32.1 // 10765 /// AF087481 // KDM5B // lysine (K)-specific demethylase 5B // 1q32.1 // 10765 /// AJ243706 // KDM5B // lysine (K)-specific demethylase 5B // 1q32.1 // 10765 /// ENST00000538292 // KDM5B // lysine (K)-specific demethylase 5B // 1q32.1 //…	3779.28	16.1027	2050.36	31.0751	2097.77	105.003	712.486	5818864	24501	2	6	7.37158e-08	0.00395242	3786.91	3760.78	3790.14	2070.72	2065.77	2014.59	2204.48	1994.57	2094.26
16698101	ENST00000435533 // KLHL12 // kelch-like 12 (Drosophila) // 1q32.1 // 59349 /// NM_021633 // KLHL12 // kelch-like 12 (Drosophila) // 1q32.1 // 59349 /// ENST00000367261 // KLHL12 // kelch-like 12 (Drosophila) // 1q32.1 // 59349 /// AK301791 // KLHL12 // kelch-like 12 (Drosophila) // 1q32.1 // 59349 /// ENST00000367259 // KLHL12 // kelch-like 12 (Drosophila) // 1q32.1 // 59349 /// ENST00000367258 /…	511.919	10.5017	222.678	12.7982	253.404	15.9688	429.33	151434	1058.17	2	6	3.34133e-07	0.0179152	507.81	504.092	523.853	231.856	228.12	208.058	264.87	260.177	235.165
16698168	---	137.14	9.4698	18.3473	4.29185	13.8399	3.26847	370.452	29334.8	237.56	2	6	5.18393e-07	0.0277947	147.967	130.4	133.053	22.6855	14.1034	18.2531	10.5388	17.0747	13.9061
16698356	NM_002646 // PIK3C2B // phosphoinositide-3-kinase, class 2, beta polypeptide // 1q32 // 5287 /// ENST00000367187 // PIK3C2B // phosphoinositide-3-kinase, class 2, beta polypeptide // 1q32 // 5287 /// BC132876 // PIK3C2B // phosphoinositide-3-kinase, class 2, beta polypeptide // 1q32 // 5287 /// BC136645 // PIK3C2B // phosphoinositide-3-kinase, class 2, beta polypeptide // 1q32 // 5287 /// BC14434…	345.927	29.7585	1560.27	45.1285	953.219	50.4941	606.361	2.21192e+06	10943.6	2	6	1.19327e-07	0.00639797	379.137	321.681	336.964	1583.72	1588.84	1508.24	1005.31	904.49	949.856
16698489	NM_001199050 // LEMD1 // LEM domain containing 1 // 1q32.1 // 93273 /// NM_001199051 // LEMD1 // LEM domain containing 1 // 1q32.1 // 93273 /// ENST00000367153 // LEMD1 // LEM domain containing 1 // 1q32.1 // 93273 /// ENST00000367151 // LEMD1 // LEM domain containing 1 // 1q32.1 // 93273 /// NR_037583 // LEMD1 // LEM domain containing 1 // 1q32.1 // 93273 /// NM_001001552 // LEMD1 // LEM domain …	321.323	16.1401	17.3071	3.94611	21.3183	3.23898	954.986	182445	573.135	2	6	3.07105e-08	0.0016466	306.611	318.772	338.587	13.537	21.4084	16.9758	17.8902	24.3273	21.7376
16698816	NM_025179 // PLXNA2 // plexin A2 // 1q32.2 // 5362 /// ENST00000367033 // PLXNA2 // plexin A2 // 1q32.2 // 5362 /// BC132676 // PLXNA2 // plexin A2 // 1q32.2 // 5362 /// BC136530 // PLXNA2 // plexin A2 // 1q32.2 // 5362 /// AY358496 // PLXNA2 // plexin A2 // 1q32.2 // 5362 /// AK094367 // PLXNA2 // plexin A2 // 1q32.2 // 5362 /// ENST00000483048 // PLXNA2 // plexin A2 // 1q32.2 // 5362 /// ENST00…	191.276	19.8196	1488.21	36.4725	2503.89	48.2202	2987.16	8.06184e+06	8096.5	2	6	1.00991e-09	5.41483e-05	192.207	171.007	210.614	1512.11	1506.29	1446.23	2469.67	2559.04	2482.96
16699392	NM_004446 // EPRS // glutamyl-prolyl-tRNA synthetase // 1q41 // 2058 /// ENST00000366923 // EPRS // glutamyl-prolyl-tRNA synthetase // 1q41 // 2058 /// BC126275 // EPRS // glutamyl-prolyl-tRNA synthetase // 1q41 // 2058 /// BC136465 // EPRS // glutamyl-prolyl-tRNA synthetase // 1q41 // 2058 /// AY493416 // EPRS // glutamyl-prolyl-tRNA synthetase // 1q41 // 2058 /// JQ080075 // EPRS // glutamyl-pr…	2232.1	61.5906	1042.1	10.1717	993.671	34.3823	871.865	2.95214e+06	10158	2	6	4.03219e-08	0.00216194	2289.22	2166.85	2240.22	1051.97	1031.65	1042.67	971.872	975.835	1033.31
16699975	NM_020997 // LEFTY1 // left-right determination factor 1 // 1q42.1 // 10637 /// ENST00000272134 // LEFTY1 // left-right determination factor 1 // 1q42.1 // 10637 /// AF081512 // LEFTY1 // left-right determination factor 1 // 1q42.1 // 10637 /// ENST00000492457 // LEFTY1 // left-right determination factor 1 // 1q42.1 // 10637	201.528	9.69582	31.6282	2.55117	27.6046	7.04679	590.624	59131.2	300.349	2	6	1.29071e-07	0.00692042	210.06	203.538	190.984	31.9646	28.9255	33.9945	19.9662	33.8525	28.9951
16700554	NM_014801 // PCNXL2 // pecanex-like 2 (Drosophila) // 1q42.2 // 80003 /// ENST00000258229 // PCNXL2 // pecanex-like 2 (Drosophila) // 1q42.2 // 80003 /// BC008300 // PCNXL2 // pecanex-like 2 (Drosophila) // 1q42.2 // 80003 /// ENST00000462233 // PCNXL2 // pecanex-like 2 (Drosophila) // 1q42.2 // 80003 /// AK092353 // PCNXL2 // pecanex-like 2 (Drosophila) // 1q42.2 // 80003 /// AB007895 // PCNXL2 …	1592.51	66.4462	591.974	20.5656	598.327	32.5367	506.097	1.98953e+06	11793.3	2	6	2.04626e-07	0.0109715	1633.03	1628.68	1515.83	570.297	594.415	611.21	584.213	635.537	575.23
16700806	NM_000081 // LYST // lysosomal trafficking regulator // 1q42.1-q42.2 // 1130 /// ENST00000389794 // LYST // lysosomal trafficking regulator // 1q42.1-q42.2 // 1130 /// ENST00000389793 // LYST // lysosomal trafficking regulator // 1q42.1-q42.2 // 1130 /// U67615 // LYST // lysosomal trafficking regulator // 1q42.1-q42.2 // 1130 /// ENST00000473037 // LYST // lysosomal trafficking regulator // 1q42…	36.9588	16.3624	422.734	5.0856	701.335	24.1669	1141.43	667836	1755.26	2	6	1.80134e-08	0.000965826	22.1332	34.2286	54.5146	428.342	421.438	418.422	729.24	687.399	687.365
16700934	NM_018072 // HEATR1 // HEAT repeat containing 1 // 1q43 // 55127 /// ENST00000366582 // HEATR1 // HEAT repeat containing 1 // 1q43 // 55127 /// BC150614 // HEATR1 // HEAT repeat containing 1 // 1q43 // 55127 /// AK304129 // HEATR1 // HEAT repeat containing 1 // 1q43 // 55127 /// AK316413 // HEATR1 // HEAT repeat containing 1 // 1q43 // 55127 /// BC011983 // HEATR1 // HEAT repeat containing 1 // 1…	2189.89	29.5207	1141.64	32.1629	1074.53	41.0342	980.865	2.34736e+06	7179.46	2	6	2.83503e-08	0.00152006	2161.39	2220.34	2187.94	1116.99	1129.91	1178.02	1073.58	1033.97	1116.03
16701092	NM_014322 // OPN3 // opsin 3 // 1q43 // 23596 /// ENST00000366554 // OPN3 // opsin 3 // 1q43 // 23596 /// BC036773 // OPN3 // opsin 3 // 1q43 // 23596 /// AF303588 // OPN3 // opsin 3 // 1q43 // 23596 /// AF140242 // OPN3 // opsin 3 // 1q43 // 23596 /// BC062622 // OPN3 // opsin 3 // 1q43 // 23596 /// BC073872 // OPN3 // opsin 3 // 1q43 // 23596 /// ENST00000331838 // OPN3 // opsin 3 // 1q43 // 23…	807.99	19.9279	1365.17	32.9132	569.206	43.798	441.801	1.00102e+06	6797.33	2	6	3.06807e-07	0.0164501	785.599	814.588	823.781	1379.94	1388.11	1327.46	613.027	525.431	569.16
16701106	NM_001821 // CHML // choroideremia-like (Rab escort protein 2) // 1q42-qter // 1122 /// ENST00000366553 // CHML // choroideremia-like (Rab escort protein 2) // 1q42-qter // 1122 /// BC117360 // CHML // choroideremia-like (Rab escort protein 2) // 1q42-qter // 1122	1340.48	62.8897	704.534	6.5827	508.358	19.2566	389.771	1135341	8738.51	2	6	4.45599e-07	0.0238917	1268.41	1368.8	1384.23	711.21	704.343	698.049	513.486	524.532	487.057
16701119	NM_152666 // PLD5 // phospholipase D family, member 5 // 1q43 // 200150 /// NM_001195811 // PLD5 // phospholipase D family, member 5 // 1q43 // 200150 /// NM_001195812 // PLD5 // phospholipase D family, member 5 // 1q43 // 200150 /// ENST00000442594 // PLD5 // phospholipase D family, member 5 // 1q43 // 200150 /// ENST00000536534 // PLD5 // phospholipase D family, member 5 // 1q43 // 200150 /// E…	183.487	20.4645	953.018	18.9341	250.315	14.3824	1662	1.09044e+06	1968.3	2	6	5.84951e-09	0.000313633	200.245	160.68	189.535	960.42	967.134	931.501	249.607	236.3	265.038
16701440	NM_015446 // AHCTF1 // AT hook containing transcription factor 1 // 1q44 // 25909 /// ENST00000326225 // AHCTF1 // AT hook containing transcription factor 1 // 1q44 // 25909 /// AY157619 // AHCTF1 // AT hook containing transcription factor 1 // 1q44 // 25909 /// ENST00000391829 // AHCTF1 // AT hook containing transcription factor 1 // 1q44 // 25909 /// ENST00000470300 // AHCTF1 // AT hook contain…	1950.93	61.5215	3187.37	16.5874	2894.6	63.3583	465.36	2504975	16148.6	2	6	2.628e-07	0.0140905	1883.88	2004.78	1964.14	3175.03	3206.22	3180.84	2958.9	2892.66	2832.23
16701820	---	731.915	58.6854	38.4065	15.6173	27.8894	23.7962	344.388	976716	8508.27	2	6	6.44048e-07	0.0345319	731.165	790.971	673.608	25.8061	55.8791	33.5343	55.2852	16.0252	12.3576
16702175	NM_004566 // PFKFB3 // 6-phosphofructo-2-kinase/fructose-2,6-biphosphatase 3 // 10p15.1 // 5209 /// NM_001145443 // PFKFB3 // 6-phosphofructo-2-kinase/fructose-2,6-biphosphatase 3 // 10p15.1 // 5209 /// ENST00000379775 // PFKFB3 // 6-phosphofructo-2-kinase/fructose-2,6-biphosphatase 3 // 10p15.1 // 5209 /// ENST00000379789 // PFKFB3 // 6-phosphofructo-2-kinase/fructose-2,6-biphosphatase 3 // 10p1…	318.265	26.2221	474.259	35.2343	1415.68	73.5609	432.189	2.11492e+06	14680.5	2	6	3.27589e-07	0.0175643	348.415	300.779	305.599	488.335	434.162	500.279	1441.04	1473.2	1332.79
16702767	NM_003380 // VIM // vimentin // 10p13 // 7431 /// ENST00000544301 // VIM // vimentin // 10p13 // 7431 /// ENST00000224237 // VIM // vimentin // 10p13 // 7431 /// BC030573 // VIM // vimentin // 10p13 // 7431 /// BC000163 // VIM // vimentin // 10p13 // 7431 /// BC066956 // VIM // vimentin // 10p13 // 7431 /// AK290643 // VIM // vimentin // 10p13 // 7431 /// CR407690 // VIM // vimentin // 10p13 // 7…	2074.63	304.502	7811.6	150.627	8177.55	86.1663	858.377	70292304	245669	2	6	4.22459e-08	0.0022651	1755.5	2362.02	2106.37	7646.15	7847.87	7940.78	8090.35	8262.65	8179.64
16702967	ENST00000377275 // ARL5B // ADP-ribosylation factor-like 5B // 10p12.31 // 221079 /// NM_178815 // ARL5B // ADP-ribosylation factor-like 5B // 10p12.31 // 221079 /// BC024163 // ARL5B // ADP-ribosylation factor-like 5B // 10p12.31 // 221079	2123.54	90.0659	4280.81	171.293	4344.17	68.5151	341.264	9588983	84295.2	2	6	6.61741e-07	0.0354805	2028.14	2207.11	2135.38	4148.41	4474.26	4219.74	4309.32	4423.11	4300.09
16703251	NM_019590 // KIAA1217 // KIAA1217 // 10p12.31 // 56243 /// ENST00000376454 // KIAA1217 // KIAA1217 // 10p12.31 // 56243 /// NM_001098500 // KIAA1217 // KIAA1217 // 10p12.31 // 56243 /// ENST00000376462 // KIAA1217 // KIAA1217 // 10p12.31 // 56243 /// NM_001098501 // KIAA1217 // KIAA1217 // 10p12.31 // 56243 /// BC136521 // KIAA1217 // KIAA1217 // 10p12.31 // 56243 /// BC144227 // KIAA1217 // KIAA…	843.681	29.3103	346.167	32.4312	284.106	7.3556	430.917	564495	3929.96	2	6	3.3048e-07	0.0177193	809.889	858.941	862.212	324.917	383.496	330.088	292.535	280.796	278.987
16704125	NM_014753 // BMS1 // BMS1 homolog, ribosome assembly protein (yeast) // 10q11.21 // 9790 /// ENST00000374518 // BMS1 // BMS1 homolog, ribosome assembly protein (yeast) // 10q11.21 // 9790 /// BC150252 // BMS1 // BMS1 homolog, ribosome assembly protein (yeast) // 10q11.21 // 9790	2623.39	35.0999	893.167	39.0996	890.415	109.549	609.368	5996897	29523.5	2	6	1.17578e-07	0.00630419	2625.21	2587.42	2657.55	867.081	874.298	938.123	768.789	981.334	921.122
16704458	ENST00000374317 // GPRIN2 // G protein regulated inducer of neurite outgrowth 2 // 10q11.22 // 9721 /// ENST00000572702 // GPRIN2 // G protein regulated inducer of neurite outgrowth 2 // 10q11.22 // 9721 /// ENST00000374314 // GPRIN2 // G protein regulated inducer of neurite outgrowth 2 // 10q11.22 // 9721 /// ENST00000575926 // GPRIN2 // G protein regulated inducer of neurite outgrowth 2 // 10q1…	432.399	9.68568	108.569	9.48067	109.233	21.5717	483.728	209303	1298.07	2	6	2.34156e-07	0.0125548	430.442	423.842	442.914	105.084	119.299	101.323	84.6114	118.275	124.811
16705130	ENST00000373878 // PHYHIPL // phytanoyl-CoA 2-hydroxylase interacting protein-like // 10q11 // 84457 /// NM_001143774 // PHYHIPL // phytanoyl-CoA 2-hydroxylase interacting protein-like // 10q11 // 84457 /// NM_032439 // PHYHIPL // phytanoyl-CoA 2-hydroxylase interacting protein-like // 10q11 // 84457 /// ENST00000373880 // PHYHIPL // phytanoyl-CoA 2-hydroxylase interacting protein-like // 10q11 /…	13.8493	12.4973	358.373	38.9928	557.683	19.2898	332.532	454175	4097.42	2	6	7.1476e-07	0.0383233	5.69159	7.61945	28.237	340.882	403.048	331.188	562.541	574.079	536.428
16705313	NM_012238 // SIRT1 // sirtuin 1 // 10q21.3 // 23411 /// ENST00000212015 // SIRT1 // sirtuin 1 // 10q21.3 // 23411 /// NM_001142498 // SIRT1 // sirtuin 1 // 10q21.3 // 23411 /// ENST00000432464 // SIRT1 // sirtuin 1 // 10q21.3 // 23411 /// AF235040 // SIRT1 // sirtuin 1 // 10q21.3 // 23411 /// ENST00000497639 // SIRT1 // sirtuin 1 // 10q21.3 // 23411 /// ENST00000473922 // SIRT1 // sirtuin 1 // 10…	2102.28	65.8102	871.483	17.6841	722.074	43.448	790.522	3442161	13062.9	2	6	5.40365e-08	0.00289728	2100.59	2037.33	2168.92	891.638	858.569	864.24	767.676	681.16	717.385
16705381	NM_030625 // TET1 // tet methylcytosine dioxygenase 1 // 10q21 // 80312 /// ENST00000373644 // TET1 // tet methylcytosine dioxygenase 1 // 10q21 // 80312 /// AF430147 // TET1 // tet methylcytosine dioxygenase 1 // 10q21 // 80312 /// ENST00000545846 // TET1 // tet methylcytosine dioxygenase 1 // 10q21 // 80312	2896.34	141.16	1177.84	1.72747	959.563	97.5114	344.049	6.75196e+06	58875.1	2	6	6.45941e-07	0.0346334	2967.93	2733.73	2987.35	1179.34	1178.24	1175.95	1067.59	878.062	933.033
16705450	ENST00000373585 // DDX50 // DEAD (Asp-Glu-Ala-Asp) box polypeptide 50 // 10q22.1 // 79009 /// NM_024045 // DDX50 // DEAD (Asp-Glu-Ala-Asp) box polypeptide 50 // 10q22.1 // 79009 /// BC000272 // DDX50 // DEAD (Asp-Glu-Ala-Asp) box polypeptide 50 // 10q22.1 // 79009 /// AF334103 // DDX50 // DEAD (Asp-Glu-Ala-Asp) box polypeptide 50 // 10q22.1 // 79009 /// AK293577 // DDX50 // DEAD (Asp-Glu-Ala-Asp)…	798.299	27.3451	361.051	13.22	315.551	16.7932	530.872	426302	2409.07	2	6	1.7744e-07	0.00951382	767.744	820.473	806.681	364.929	371.898	346.325	327.958	322.255	296.442
16705474	NM_004728 // DDX21 // DEAD (Asp-Glu-Ala-Asp) box helicase 21 // 10q21 // 9188 /// ENST00000354185 // DDX21 // DEAD (Asp-Glu-Ala-Asp) box helicase 21 // 10q21 // 9188 /// NM_001256910 // DDX21 // DEAD (Asp-Glu-Ala-Asp) box helicase 21 // 10q21 // 9188 /// BC008071 // DDX21 // DEAD (Asp-Glu-Ala-Asp) box helicase 21 // 10q21 // 9188 /// ENST00000541642 // DDX21 // DEAD (Asp-Glu-Ala-Asp) box helicase…	2313.4	80.1875	475.955	10.4823	569.71	21.6752	1374.98	6425470	14019.4	2	6	1.0319e-08	0.000553275	2395	2310.5	2234.71	486.968	466.099	474.797	548.296	591.638	569.195
16705810	NM_170744 // UNC5B // unc-5 homolog B (C. elegans) // 10q22.1 // 219699 /// NM_001244889 // UNC5B // unc-5 homolog B (C. elegans) // 10q22.1 // 219699 /// ENST00000335350 // UNC5B // unc-5 homolog B (C. elegans) // 10q22.1 // 219699 /// ENST00000373192 // UNC5B // unc-5 homolog B (C. elegans) // 10q22.1 // 219699 /// AB096256 // UNC5B // unc-5 homolog B (C. elegans) // 10q22.1 // 219699	791.962	66.7113	32.6496	8.49557	84.7564	15.7922	339.298	1.07941e+06	9543.92	2	6	6.73213e-07	0.0360957	851.179	805.02	719.687	34.0651	23.5352	40.3485	69.9554	101.382	82.9322
16705831	NM_018344 // SLC29A3 // solute carrier family 29 (nucleoside transporters), member 3 // 10q22.1 // 55315 /// NM_001174098 // SLC29A3 // solute carrier family 29 (nucleoside transporters), member 3 // 10q22.1 // 55315 /// ENST00000373189 // SLC29A3 // solute carrier family 29 (nucleoside transporters), member 3 // 10q22.1 // 55315 /// NR_033413 // SLC29A3 // solute carrier family 29 (nucleoside tr…	430.848	19.1774	82.005	5.14413	95.9154	17.3264	505.582	234064	1388.88	2	6	2.05249e-07	0.0110049	452.063	414.743	425.737	80.8531	87.6274	77.5345	94.3272	113.981	79.4378
16705934	NM_004273 // CHST3 // carbohydrate (chondroitin 6) sulfotransferase 3 // 10q22.1 // 9469 /// ENST00000373115 // CHST3 // carbohydrate (chondroitin 6) sulfotransferase 3 // 10q22.1 // 9469 /// AB017915 // CHST3 // carbohydrate (chondroitin 6) sulfotransferase 3 // 10q22.1 // 9469	160.789	2.39898	577.609	28.7503	896.244	43.0337	456.085	816160	5368.48	2	6	2.79052e-07	0.0149619	159.244	159.571	163.553	557.842	564.395	610.591	920.96	921.218	846.553
16706412	NM_001142285 // RPS24 // ribosomal protein S24 // 10q22 // 6229 /// ENST00000440692 // RPS24 // ribosomal protein S24 // 10q22 // 6229 /// NM_033022 // RPS24 // ribosomal protein S24 // 10q22 // 6229 /// NM_001142284 // RPS24 // ribosomal protein S24 // 10q22 // 6229 /// NM_001026 // RPS24 // ribosomal protein S24 // 10q22 // 6229 /// NM_001142283 // RPS24 // ribosomal protein S24 // 10q22 // 622…	8679.31	327.039	1482.89	84.2149	1451.11	85.5952	1285.74	104036424	242746	2	6	1.26144e-08	0.000676345	8919.08	8306.77	8812.09	1393.83	1561.23	1493.62	1355.92	1475.66	1521.75
16706413	---	2238.5	193.696	241.072	32.7066	206.358	7.05163	315.256	8120524	77275.4	2	6	8.37591e-07	0.0449091	2337.98	2362.24	2015.28	207.982	273.382	241.853	207.659	212.669	198.747
16706416	---	9303.81	289.758	3310.79	90.6064	3366.68	401.575	421.232	71168904	506862	2	6	3.53633e-07	0.0189607	9536.86	9395.18	8979.38	3206.71	3353.61	3372.06	3153.43	3829.89	3116.7
16706417	---	9513.49	255.597	4811.21	56.9867	4847.23	301.701	412.467	43886732	319201	2	6	3.7649e-07	0.0201862	9330.75	9404.15	9805.57	4754.93	4868.88	4809.81	4634.29	5192.48	4714.92
16706422	---	885.892	52.5019	147.52	42.679	134.623	28.0906	310.162	1.10976e+06	10734	2	6	8.79138e-07	0.0471367	917.417	825.284	914.974	116.626	196.219	129.715	157.458	103.255	143.155
16706423	---	898.446	28.3485	146.906	37.279	166.62	22.7233	609.349	1.10077e+06	5419.42	2	6	1.17589e-07	0.00630478	919.837	866.293	909.209	142.008	112.317	186.391	154.417	152.606	192.838
16706424	---	6014.02	311.796	1089.86	194.032	944.024	243.65	385.935	49973472	388460	2	6	4.58914e-07	0.0246056	5655.72	6223.68	6162.66	933.624	1307.05	1028.91	739.982	878.296	1213.8
16707009	NM_004670 // PAPSS2 // 3'-phosphoadenosine 5'-phosphosulfate synthase 2 // 10q24 // 9060 /// NM_001015880 // PAPSS2 // 3'-phosphoadenosine 5'-phosphosulfate synthase 2 // 10q24 // 9060 /// ENST00000361175 // PAPSS2 // 3'-phosphoadenosine 5'-phosphosulfate synthase 2 // 10q24 // 9060 /// ENST00000456849 // PAPSS2 // 3'-phosphoadenosine 5'-phosphosulfate synthase 2 // 10q24 // 9060 /// BC009894 // …	394.081	21.845	91.9632	10.3514	163.642	9.57516	331.744	149515	1352.08	2	6	7.19822e-07	0.0385947	407.139	406.242	368.862	81.9258	91.3615	102.602	170.006	168.289	152.63
16707202	NM_012420 // IFIT5 // interferon-induced protein with tetratricopeptide repeats 5 // 10q23.31 // 24138 /// ENST00000371795 // IFIT5 // interferon-induced protein with tetratricopeptide repeats 5 // 10q23.31 // 24138 /// U34605 // IFIT5 // interferon-induced protein with tetratricopeptide repeats 5 // 10q23.31 // 24138 /// ENST00000416601 // IFIT5 // interferon-induced protein with tetratricopepti…	204.265	3.35098	733.654	16.7511	890.385	19.7403	1707.05	775577	1363.02	2	6	5.39934e-09	0.000289496	201.705	208.058	203.033	716.557	750.037	734.369	896.765	906.145	868.243
16707221	NM_016195 // KIF20B // kinesin family member 20B // 10q23.31 // 9585 /// ENST00000260753 // KIF20B // kinesin family member 20B // 10q23.31 // 9585 /// AB033337 // KIF20B // kinesin family member 20B // 10q23.31 // 9585 /// ENST00000416354 // KIF20B // kinesin family member 20B // 10q23.31 // 9585 /// ENST00000371728 // KIF20B // kinesin family member 20B // 10q23.31 // 9585 /// ENST00000394289 /…	2966.49	85.8175	1071.85	47.4719	663.893	26.2519	1318.19	9058042	20614.8	2	6	1.17077e-08	0.000627732	2899.94	2936.18	3063.35	1068.36	1120.96	1026.21	633.948	674.781	682.948
16707327	NM_001256549 // PCGF5 // polycomb group ring finger 5 // 10q23.32 // 84333 /// ENST00000543648 // PCGF5 // polycomb group ring finger 5 // 10q23.32 // 84333 /// NM_032373 // PCGF5 // polycomb group ring finger 5 // 10q23.32 // 84333 /// NM_001257101 // PCGF5 // polycomb group ring finger 5 // 10q23.32 // 84333 /// ENST00000336126 // PCGF5 // polycomb group ring finger 5 // 10q23.32 // 84333 /// N…	215.654	42.2216	1452.78	48.9204	1086.39	20.7155	789.22	2.42291e+06	9210.01	2	6	5.43034e-08	0.00291159	171.697	255.894	219.371	1419.56	1508.96	1429.83	1063.5	1103.86	1091.8
16707534	NM_183374 // CYP26C1 // cytochrome P450, family 26, subfamily C, polypeptide 1 // 10q23.33 // 340665 /// ENST00000285949 // CYP26C1 // cytochrome P450, family 26, subfamily C, polypeptide 1 // 10q23.33 // 340665 /// AY356349 // CYP26C1 // cytochrome P450, family 26, subfamily C, polypeptide 1 // 10q23.33 // 340665	388.005	23.5731	28.2496	8.82632	23.8687	6.6647	579.723	262039	1356.02	2	6	1.36451e-07	0.00731611	400.064	403.11	360.842	18.5721	30.3201	35.8566	30.0539	24.7416	16.8105
16707541	NM_057157 // CYP26A1 // cytochrome P450, family 26, subfamily A, polypeptide 1 // 10q23-q24 // 1592 /// ENST00000371531 // CYP26A1 // cytochrome P450, family 26, subfamily A, polypeptide 1 // 10q23-q24 // 1592 /// NM_000783 // CYP26A1 // cytochrome P450, family 26, subfamily A, polypeptide 1 // 10q23-q24 // 1592 /// ENST00000224356 // CYP26A1 // cytochrome P450, family 26, subfamily A, polypeptid…	1560.42	48.5476	40.4071	10.0192	281.428	23.9088	1983.1	4.00437e+06	6057.76	2	6	3.44638e-09	0.000184785	1528.39	1616.28	1536.59	50.7676	39.6855	30.7683	306.469	258.84	278.975
16707601	NM_005097 // LGI1 // leucine-rich, glioma inactivated 1 // 10q24 // 9211 /// ENST00000371418 // LGI1 // leucine-rich, glioma inactivated 1 // 10q24 // 9211 /// AF473548 // LGI1 // leucine-rich, glioma inactivated 1 // 10q24 // 9211 /// ENST00000371413 // LGI1 // leucine-rich, glioma inactivated 1 // 10q24 // 9211 /// ENST00000542308 // LGI1 // leucine-rich, glioma inactivated 1 // 10q24 // 9211 /…	830.237	32.2552	31.7248	8.10689	37.0581	12.1395	1515.91	1266782	2506.97	2	6	7.70489e-09	0.000413113	850.572	847.093	793.046	22.3995	37.0955	35.6794	23.2489	41.8781	46.0473
16707695	NM_018063 // HELLS // helicase, lymphoid-specific // 10q24.2 // 3070 /// ENST00000348459 // HELLS // helicase, lymphoid-specific // 10q24.2 // 3070 /// AB102716 // HELLS // helicase, lymphoid-specific // 10q24.2 // 3070 /// AB113249 // HELLS // helicase, lymphoid-specific // 10q24.2 // 3070 /// AB102723 // HELLS // helicase, lymphoid-specific // 10q24.2 // 3070 /// AF155827 // HELLS // helicase, …	3054.03	109.056	1081.56	8.62802	847.956	84.0988	694.218	8812008	38080.3	2	6	7.96633e-08	0.00427131	3018.37	2967.27	3176.45	1078.23	1075.09	1091.35	758.347	925.168	860.352
16707791	NM_001164178 // ENTPD1 // ectonucleoside triphosphate diphosphohydrolase 1 // 10q24 // 953 /// NM_001164181 // ENTPD1 // ectonucleoside triphosphate diphosphohydrolase 1 // 10q24 // 953 /// ENST00000371207 // ENTPD1 // ectonucleoside triphosphate diphosphohydrolase 1 // 10q24 // 953 /// ENST00000543964 // ENTPD1 // ectonucleoside triphosphate diphosphohydrolase 1 // 10q24 // 953 /// NM_001776 // …	240.81	6.02786	17.3513	3.79724	35.3033	15.404	481.651	92489	576.075	2	6	2.37179e-07	0.0127168	234.062	242.707	245.661	21.0926	17.4607	13.5005	17.5617	43.0734	45.2747
16708668	NR_038937 // LOC100505761 // uncharacterized LOC100505761 // --- // 100505761 /// NR_038938 // LOC100505761 // uncharacterized LOC100505761 // --- // 100505761 /// BC089416 // LOC100505761 // uncharacterized LOC100505761 // --- // 100505761	1171.08	30.6613	36.1275	4.54637	36.8294	7.85756	3776.9	2.57465e+06	2045.05	2	6	4.99946e-10	2.68056e-05	1154.13	1206.47	1152.63	40.6268	31.5355	36.2202	33.6941	31.0236	45.7706
16708719	NM_030912 // TRIM8 // tripartite motif containing 8 // 10q24.3 // 81603 /// ENST00000302424 // TRIM8 // tripartite motif containing 8 // 10q24.3 // 81603 /// AF281046 // TRIM8 // tripartite motif containing 8 // 10q24.3 // 81603 /// ENST00000369896 // TRIM8 // tripartite motif containing 8 // 10q24.3 // 81603 /// ENST00000487927 // TRIM8 // tripartite motif containing 8 // 10q24.3 // 81603 /// EN…	360.819	15.4639	1156	22.8089	1038.53	26.6061	1130.06	1105403	2934.53	2	6	1.85609e-08	0.000995181	368.071	371.324	343.062	1158.56	1132.02	1177.42	1008.03	1056.96	1050.61
16708796	NM_032727 // INA // internexin neuronal intermediate filament protein, alpha // 10q24.33 // 9118 /// ENST00000369849 // INA // internexin neuronal intermediate filament protein, alpha // 10q24.33 // 9118 /// BC006359 // INA // internexin neuronal intermediate filament protein, alpha // 10q24.33 // 9118	564.518	88.4304	3280.77	117.312	3443.17	89.9905	793.004	15691042	59360.5	2	6	5.35326e-08	0.00287026	558.654	655.735	479.166	3145.41	3343.98	3352.93	3493.81	3496.44	3339.27
16708815	NM_014976 // PDCD11 // programmed cell death 11 // 10q24.33 // 22984 /// ENST00000369797 // PDCD11 // programmed cell death 11 // 10q24.33 // 22984 /// D80007 // PDCD11 // programmed cell death 11 // 10q24.33 // 22984 /// ENST00000543503 // PDCD11 // programmed cell death 11 // 10q24.33 // 22984 /// ENST00000493610 // PDCD11 // programmed cell death 11 // 10q24.33 // 22984	2017.33	68.9672	815.709	35.1437	828.657	37.296	580.496	2.85703e+06	14765.1	2	6	1.3591e-07	0.00728707	1952.91	2090.09	2009	853.511	784.027	809.589	838.015	787.574	860.384
16708933	NM_183239 // GSTO2 // glutathione S-transferase omega 2 // 10q25.1 // 119391 /// ENST00000338595 // GSTO2 // glutathione S-transferase omega 2 // 10q25.1 // 119391 /// ENST00000369708 // GSTO2 // glutathione S-transferase omega 2 // 10q25.1 // 119391 /// NM_001191013 // GSTO2 // glutathione S-transferase omega 2 // 10q25.1 // 119391 /// ENST00000450629 // GSTO2 // glutathione S-transferase omega …	418.22	6.31845	24.3298	6.34723	19.1752	1.50484	5718.36	314413	164.949	2	6	1.44167e-10	7.7298e-06	411.614	418.842	424.205	24.8165	30.4196	17.7532	18.0698	18.5668	20.889
16708990	NM_014978 // SORCS3 // sortilin-related VPS10 domain containing receptor 3 // 10q23-q25 // 22986 /// ENST00000369701 // SORCS3 // sortilin-related VPS10 domain containing receptor 3 // 10q23-q25 // 22986 /// AB028982 // SORCS3 // sortilin-related VPS10 domain containing receptor 3 // 10q23-q25 // 22986 /// ENST00000369699 // SORCS3 // sortilin-related VPS10 domain containing receptor 3 // 10q23-q…	19.9089	7.77329	1023.11	43.538	397.141	6.02254	1159.92	1.54057e+06	3984.51	2	6	1.7168e-08	0.000920497	11.2231	22.2918	26.2117	1062.35	1030.71	976.277	390.36	399.197	401.866
16709072	NM_016824 // ADD3 // adducin 3 (gamma) // 10q25.2 // 120 /// NM_001121 // ADD3 // adducin 3 (gamma) // 10q25.2 // 120 /// ENST00000356080 // ADD3 // adducin 3 (gamma) // 10q25.2 // 120 /// ENST00000277900 // ADD3 // adducin 3 (gamma) // 10q25.2 // 120 /// NM_019903 // ADD3 // adducin 3 (gamma) // 10q25.2 // 120 /// ENST00000360162 // ADD3 // adducin 3 (gamma) // 10q25.2 // 120 /// BC062559 // ADD…	1783.78	30.0632	998.18	34.5278	646.988	31.0442	996.561	2.03279e+06	6119.42	2	6	2.70356e-08	0.00144957	1753.13	1813.22	1784.98	980.689	975.897	1037.95	675.137	652.135	613.692
16709245	NM_000681 // ADRA2A // adrenoceptor alpha 2A // 10q25.2 // 150 /// ENST00000280155 // ADRA2A // adrenoceptor alpha 2A // 10q25.2 // 150 /// AF284095 // ADRA2A // adrenoceptor alpha 2A // 10q25.2 // 150	209.287	16.9228	14.6734	5.03466	15.9257	6.78228	315.596	75264.8	715.454	2	6	8.34915e-07	0.0447656	227.32	206.789	193.752	13.3749	20.2301	10.4153	8.44724	21.6783	17.6516
16709333	NM_001198525 // TCF7L2 // transcription factor 7-like 2 (T-cell specific, HMG-box) // 10q25.3 // 6934 /// NM_001146274 // TCF7L2 // transcription factor 7-like 2 (T-cell specific, HMG-box) // 10q25.3 // 6934 /// ENST00000543371 // TCF7L2 // transcription factor 7-like 2 (T-cell specific, HMG-box) // 10q25.3 // 6934 /// NM_001198528 // TCF7L2 // transcription factor 7-like 2 (T-cell specific, HMG-…	2668.23	83.0963	1413	58.1007	853.12	88.8158	427.96	5.18372e+06	36337.9	2	6	3.37328e-07	0.0180865	2742.76	2578.63	2683.31	1445.91	1447.16	1345.91	943.227	850.478	765.655
16710126	NM_002775 // HTRA1 // HtrA serine peptidase 1 // 10q26.3 // 5654 /// ENST00000368984 // HTRA1 // HtrA serine peptidase 1 // 10q26.3 // 5654 /// D87258 // HTRA1 // HtrA serine peptidase 1 // 10q26.3 // 5654 /// ENST00000435263 // HTRA1 // HtrA serine peptidase 1 // 10q26.3 // 5654 /// ENST00000420892 // HTRA1 // HtrA serine peptidase 1 // 10q26.3 // 5654	369.81	20.3048	1590.34	56.6261	3075.72	138.842	721.826	11017963	45792	2	6	7.09025e-08	0.00380158	379.108	346.521	383.801	1564.03	1551.65	1655.33	3225.23	2950.85	3051.06
16710245	NM_001609 // ACADSB // acyl-CoA dehydrogenase, short/branched chain // 10q26.13 // 36 /// ENST00000358776 // ACADSB // acyl-CoA dehydrogenase, short/branched chain // 10q26.13 // 36 /// BC013756 // ACADSB // acyl-CoA dehydrogenase, short/branched chain // 10q26.13 // 36 /// ENST00000496730 // ACADSB // acyl-CoA dehydrogenase, short/branched chain // 10q26.13 // 36 /// ENST00000541070 // ACADSB //…	775.67	30.4867	292.548	7.11311	269.861	10.1093	678.825	489765	2164.47	2	6	8.51814e-08	0.00456717	810.491	762.742	753.779	284.716	294.322	298.606	262.575	281.402	265.606
16710627	---	41.0255	2.76809	4.94469	0.82577	4.21874	1.05311	421.616	2657.1	18.9065	2	6	3.52674e-07	0.0189093	40.0853	38.85	44.1413	5.31339	5.52189	3.99881	5.37593	3.96373	3.31655
16710786	ENST00000368594 // INPP5A // inositol polyphosphate-5-phosphatase, 40kDa // 10q26.3 // 3632 /// NM_005539 // INPP5A // inositol polyphosphate-5-phosphatase, 40kDa // 10q26.3 // 3632 /// BC096280 // INPP5A // inositol polyphosphate-5-phosphatase, 40kDa // 10q26.3 // 3632 /// BC096281 // INPP5A // inositol polyphosphate-5-phosphatase, 40kDa // 10q26.3 // 3632 /// AF273055 // INPP5A // inositol poly…	820.667	46.058	2597.11	20.988	2064.76	97.5704	619.144	4.98692e+06	24163.6	2	6	1.12122e-07	0.00601166	840.184	853.753	768.063	2597.61	2575.88	2617.84	2160.91	1965.83	2067.55
16711087	ENST00000364991 // RN5S298 // RNA, 5S ribosomal 298 // --- // ---	4783.83	212.435	1135.37	112.088	1390.24	146.194	472.257	24892590	158130	2	6	2.51524e-07	0.013486	4786.26	4995.03	4570.19	1066.9	1074.5	1264.73	1253.05	1544.03	1373.64
16711533	NM_006257 // PRKCQ // protein kinase C, theta // 10p15 // 5588 /// ENST00000263125 // PRKCQ // protein kinase C, theta // 10p15 // 5588 /// NM_001242413 // PRKCQ // protein kinase C, theta // 10p15 // 5588 /// ENST00000397176 // PRKCQ // protein kinase C, theta // 10p15 // 5588 /// BC101465 // PRKCQ // protein kinase C, theta // 10p15 // 5588 /// ENST00000539722 // PRKCQ // protein kinase C, thet…	296.11	10.5179	69.8735	6.03797	103.638	13.6642	401.605	89368.6	667.587	2	6	4.07634e-07	0.0218561	300.162	304	284.169	66.0096	76.8314	66.7795	105.988	88.9517	115.975
16711562	NM_001029880 // SFMBT2 // Scm-like with four mbt domains 2 // 10p14 // 57713 /// NM_001018039 // SFMBT2 // Scm-like with four mbt domains 2 // 10p14 // 57713 /// ENST00000361972 // SFMBT2 // Scm-like with four mbt domains 2 // 10p14 // 57713 /// ENST00000397167 // SFMBT2 // Scm-like with four mbt domains 2 // 10p14 // 57713 /// BC152430 // SFMBT2 // Scm-like with four mbt domains 2 // 10p14 // 57…	212.227	29.7201	1201.11	44.5652	718.573	20.2316	671.215	1.46712e+06	6557.32	2	6	8.80987e-08	0.00472359	188.547	245.578	202.557	1222.71	1149.86	1230.76	739.596	699.238	716.884
16711909	NM_018027 // FRMD4A // FERM domain containing 4A // 10p13 // 55691 /// ENST00000357447 // FRMD4A // FERM domain containing 4A // 10p13 // 55691 /// ENST00000378503 // FRMD4A // FERM domain containing 4A // 10p13 // 55691 /// BC151244 // FRMD4A // FERM domain containing 4A // 10p13 // 55691 /// AK289693 // FRMD4A // FERM domain containing 4A // 10p13 // 55691 /// ENST00000358621 // FRMD4A // FERM …	734.75	12.4492	1611.84	22.145	2012.62	40.4928	1682.37	2.56286e+06	4570.1	2	6	5.64001e-09	0.0003024	747.891	723.133	733.225	1612.62	1589.31	1633.58	1974.57	2008.12	2055.18
16712148	NM_001010908 // C1QL3 // complement component 1, q subcomponent-like 3 // 10p13 // 389941 /// ENST00000298943 // C1QL3 // complement component 1, q subcomponent-like 3 // 10p13 // 389941 /// BC127716 // C1QL3 // complement component 1, q subcomponent-like 3 // 10p13 // 389941 /// ENST00000448557 // C1QL3 // complement component 1, q subcomponent-like 3 // 10p13 // 389941	132.882	8.02618	61.452	9.50083	567.715	22.4731	1024.26	450485	1319.45	2	6	2.49074e-08	0.00133546	124.038	134.904	139.704	55.6621	56.2769	72.4168	555.953	593.628	553.564
16712442	NM_207371 // SKIDA1 // SKI/DACH domain containing 1 // 10p12.31 // 387640 /// ENST00000449193 // SKIDA1 // SKI/DACH domain containing 1 // 10p12.31 // 387640 /// BC142633 // SKIDA1 // SKI/DACH domain containing 1 // 10p12.31 // 387640 /// ENST00000444772 // SKIDA1 // SKI/DACH domain containing 1 // 10p12.31 // 387640 /// ENST00000487107 // SKIDA1 // SKI/DACH domain containing 1 // 10p12.31 // 387…	497.258	42.9219	1041.89	15.8155	879.459	10.6485	318.994	469092	4411.61	2	6	8.08764e-07	0.0433635	532.593	509.687	449.493	1028.86	1037.33	1059.49	883.723	887.315	867.34
16712601	---	152.715	7.41463	37.4604	5.24609	38.5813	6.85547	304.777	26311.6	258.991	2	6	9.2609e-07	0.0496542	160.584	145.859	151.703	32.4892	42.9438	36.9483	34.0199	46.465	35.2592
16712658	NM_014915 // ANKRD26 // ankyrin repeat domain 26 // 10pter-q22.1 // 22852 /// NM_001256053 // ANKRD26 // ankyrin repeat domain 26 // 10pter-q22.1 // 22852 /// ENST00000376087 // ANKRD26 // ankyrin repeat domain 26 // 10pter-q22.1 // 22852 /// BC130453 // ANKRD26 // ankyrin repeat domain 26 // 10pter-q22.1 // 22852 /// ENST00000436985 // ANKRD26 // ankyrin repeat domain 26 // 10pter-q22.1 // 22852…	1130.39	35.7442	518.502	7.25004	383.118	11.256	979.275	951144	2913.82	2	6	2.84881e-08	0.00152745	1131.09	1094.3	1165.77	521.14	510.302	524.063	372.713	381.574	395.066
16713187	NM_003873 // NRP1 // neuropilin 1 // 10p12 // 8829 /// NM_001244972 // NRP1 // neuropilin 1 // 10p12 // 8829 /// NM_001244973 // NRP1 // neuropilin 1 // 10p12 // 8829 /// ENST00000265371 // NRP1 // neuropilin 1 // 10p12 // 8829 /// ENST00000374867 // NRP1 // neuropilin 1 // 10p12 // 8829 /// NR_045259 // NRP1 // neuropilin 1 // 10p12 // 8829 /// NM_001024628 // NRP1 // neuropilin 1 // 10p12 // 88…	227.274	43.2159	744.686	25.0547	1802.04	81.5463	634.038	3.86558e+06	18290.3	2	6	1.0444e-07	0.00559978	178.759	261.646	241.418	761.77	715.924	756.364	1738	1774.26	1893.84
16713309	NM_031866 // FZD8 // frizzled family receptor 8 // 10p11.21 // 8325 /// ENST00000374694 // FZD8 // frizzled family receptor 8 // 10p11.21 // 8325 /// AB043703 // FZD8 // frizzled family receptor 8 // 10p11.21 // 8325 /// NR_039831 // MIR4683 // microRNA 4683 // --- // 100616500	621.917	47.9185	111.667	5.63964	72.146	18.5863	316.539	564166	5346.88	2	6	8.27547e-07	0.0443706	568.627	661.459	635.665	108.478	108.344	118.178	86.0843	51.0438	79.3098
16713352	ENST00000302609 // ZNF25 // zinc finger protein 25 // 10p11.1 // 219749 /// NM_145011 // ZNF25 // zinc finger protein 25 // 10p11.1 // 219749 /// BC036038 // ZNF25 // zinc finger protein 25 // 10p11.1 // 219749 /// ENST00000374633 // ZNF25 // zinc finger protein 25 // 10p11.1 // 219749 /// ENST00000467975 // ZNF25 // zinc finger protein 25 // 10p11.1 // 219749 /// AL834125 // ZNF25 // zinc finger…	93.5662	12.4463	330.263	29.8213	593.49	14.9426	444.067	375238	2535.01	2	6	3.02167e-07	0.0162013	79.3718	102.613	98.7143	299.982	359.602	331.206	596.134	577.402	606.934
16713454	NM_145313 // RASGEF1A // RasGEF domain family, member 1A // 10q11.21 // 221002 /// ENST00000395810 // RASGEF1A // RasGEF domain family, member 1A // 10q11.21 // 221002 /// ENST00000395809 // RASGEF1A // RasGEF domain family, member 1A // 10q11.21 // 221002 /// ENST00000374459 // RASGEF1A // RasGEF domain family, member 1A // 10q11.21 // 221002 /// AK127432 // RASGEF1A // RasGEF domain family, mem…	598.388	42.3046	20.7171	6.24951	30.8888	10.2118	508.942	655863	3866.03	2	6	2.01234e-07	0.0107896	642.121	595.369	557.674	26.7733	14.2907	21.0872	20.5636	31.1196	40.9833
16713530	NM_199168 // CXCL12 // chemokine (C-X-C motif) ligand 12 // 10q11.1 // 6387 /// ENST00000343575 // CXCL12 // chemokine (C-X-C motif) ligand 12 // 10q11.1 // 6387 /// NM_000609 // CXCL12 // chemokine (C-X-C motif) ligand 12 // 10q11.1 // 6387 /// ENST00000374429 // CXCL12 // chemokine (C-X-C motif) ligand 12 // 10q11.1 // 6387 /// NM_001178134 // CXCL12 // chemokine (C-X-C motif) ligand 12 // 10q1…	775.597	8.02692	25.2615	4.31506	22.6233	10.1617	9097.53	1.12998e+06	372.622	2	6	3.58231e-11	1.92073e-06	771.537	770.411	784.843	23.3008	22.275	30.2088	11.9953	32.2435	23.6311
16714323	NM_147156 // SGMS1 // sphingomyelin synthase 1 // 10q11.2 // 259230 /// ENST00000361781 // SGMS1 // sphingomyelin synthase 1 // 10q11.2 // 259230 /// AY280959 // SGMS1 // sphingomyelin synthase 1 // 10q11.2 // 259230 /// ENST00000412547 // SGMS1 // sphingomyelin synthase 1 // 10q11.2 // 259230 /// ENST00000429490 // SGMS1 // sphingomyelin synthase 1 // 10q11.2 // 259230 /// ENST00000361543 // SGM…	1233.05	38.2969	437.105	11.5146	328.48	26.9819	943.332	1.46359e+06	4654.52	2	6	3.18591e-08	0.00170819	1226.04	1198.75	1274.37	428.024	433.236	450.056	309.088	359.294	317.057
16714433	ENST00000395438 // PCDH15 // protocadherin-related 15 // 10q21.1 // 65217 /// NM_001142770 // PCDH15 // protocadherin-related 15 // 10q21.1 // 65217 /// ENST00000395445 // PCDH15 // protocadherin-related 15 // 10q21.1 // 65217 /// NM_001142763 // PCDH15 // protocadherin-related 15 // 10q21.1 // 65217 /// NM_001142764 // PCDH15 // protocadherin-related 15 // 10q21.1 // 65217 /// NM_033056 // PCDH1…	339.447	15.3855	13.6254	3.71743	23.7534	6.81393	1040.16	205925	593.924	2	6	2.37857e-08	0.00127532	354.98	324.213	339.147	17.9175	11.5307	11.4279	16.9044	23.8243	30.5316
16714798	NM_032776 // JMJD1C // jumonji domain containing 1C // 10q21.3 // 221037 /// ENST00000399262 // JMJD1C // jumonji domain containing 1C // 10q21.3 // 221037 /// NM_004241 // JMJD1C // jumonji domain containing 1C // 10q21.3 // 221037 /// ENST00000402544 // JMJD1C // jumonji domain containing 1C // 10q21.3 // 221037 /// EF068222 // JMJD1C // jumonji domain containing 1C // 10q21.3 // 221037 /// BC1…	3149.86	88.9597	937.463	29.9293	914.489	39.7702	1427.95	9892105	20782.5	2	6	9.21496e-09	0.000494079	3068.39	3136.4	3244.78	959.824	903.462	949.103	957.057	878.284	908.127
16715112	NM_001142648 // SAR1A // SAR1 homolog A (S. cerevisiae) // 10q22.1 // 56681 /// ENST00000373242 // SAR1A // SAR1 homolog A (S. cerevisiae) // 10q22.1 // 56681 /// NM_020150 // SAR1A // SAR1 homolog A (S. cerevisiae) // 10q22.1 // 56681 /// ENST00000373239 // SAR1A // SAR1 homolog A (S. cerevisiae) // 10q22.1 // 56681 /// ENST00000373241 // SAR1A // SAR1 homolog A (S. cerevisiae) // 10q22.1 // 566…	1379.12	61.5707	2712.03	91.9746	2685.89	25.9967	404.411	3484976	25852.2	2	6	3.99268e-07	0.0214075	1365.64	1446.32	1325.41	2606.06	2758.94	2771.1	2707.26	2693.45	2656.95
16716185	NM_015045 // WAPAL // wings apart-like homolog (Drosophila) // 10q23.2 // 23063 /// ENST00000298767 // WAPAL // wings apart-like homolog (Drosophila) // 10q23.2 // 23063 /// ENST00000342368 // WAPAL // wings apart-like homolog (Drosophila) // 10q23.2 // 23063 /// ENST00000372076 // WAPAL // wings apart-like homolog (Drosophila) // 10q23.2 // 23063 /// AB065003 // WAPAL // wings apart-like homolog…	1442.06	70.6424	646.728	36.0966	588.184	16.0959	312.504	1.3651e+06	13104.8	2	6	8.59702e-07	0.0460947	1412.96	1390.63	1522.61	682.49	610.306	647.39	569.793	599.708	595.051
16716469	NM_019859 // HTR7 // 5-hydroxytryptamine (serotonin) receptor 7, adenylate cyclase-coupled // 10q21-q24 // 3363 /// ENST00000336152 // HTR7 // 5-hydroxytryptamine (serotonin) receptor 7, adenylate cyclase-coupled // 10q21-q24 // 3363 /// ENST00000371721 // HTR7 // 5-hydroxytryptamine (serotonin) receptor 7, adenylate cyclase-coupled // 10q21-q24 // 3363 /// NM_000872 // HTR7 // 5-hydroxytryptamin…	253.346	2.70114	20.7576	7.69456	24.3188	1.25709	2347.8	106563	136.165	2	6	2.07834e-09	0.000111434	254.161	255.545	250.331	16.1861	29.6413	16.4455	25.5497	24.3698	23.0371
16716547	NM_004969 // IDE // insulin-degrading enzyme // 10q23-q25 // 3416 /// ENST00000265986 // IDE // insulin-degrading enzyme // 10q23-q25 // 3416 /// NM_001165946 // IDE // insulin-degrading enzyme // 10q23-q25 // 3416 /// ENST00000371581 // IDE // insulin-degrading enzyme // 10q23-q25 // 3416 /// BC096336 // IDE // insulin-degrading enzyme // 10q23-q25 // 3416 /// BC096337 // IDE // insulin-degradin…	1430.97	39.7035	2907.79	23.392	2332.38	6.3138	2305.12	3.32462e+06	4326.83	2	6	2.19577e-09	0.00011773	1450.34	1457.28	1385.3	2897.55	2891.26	2934.55	2326.11	2338.73	2332.31
16716590	NM_013451 // MYOF // myoferlin // 10q24 // 26509 /// NM_133337 // MYOF // myoferlin // 10q24 // 26509 /// ENST00000358334 // MYOF // myoferlin // 10q24 // 26509 /// ENST00000359263 // MYOF // myoferlin // 10q24 // 26509 /// AF182316 // MYOF // myoferlin // 10q24 // 26509 /// AF207990 // MYOF // myoferlin // 10q24 // 26509 /// BC052617 // MYOF // myoferlin // 10q24 // 26509 /// ENST00000371501 // …	201.776	25.6578	2444.75	110.041	2030.05	30.8463	934.358	8545487	27437.5	2	6	3.27829e-08	0.00175772	206.968	173.919	224.441	2455.97	2329.53	2548.75	2052.35	2042.96	1994.85
16716779	---	287.452	17.265	46.7537	4.78992	41.0432	11.2354	398.045	118686	894.516	2	6	4.18586e-07	0.0224433	305.594	285.538	271.224	44.523	43.486	52.2522	31.0458	38.8814	53.2024
16716795	ENST00000371247 // SORBS1 // sorbin and SH3 domain containing 1 // 10q23.33 // 10580 /// NM_001034954 // SORBS1 // sorbin and SH3 domain containing 1 // 10q23.33 // 10580 /// ENST00000371246 // SORBS1 // sorbin and SH3 domain containing 1 // 10q23.33 // 10580 /// NM_001034955 // SORBS1 // sorbin and SH3 domain containing 1 // 10q23.33 // 10580 /// ENST00000353505 // SORBS1 // sorbin and SH3 domai…	602.099	29.6195	90.86	1.9379	422.601	12.11	589.124	403637	2055.44	2	6	1.30055e-07	0.00697314	635.274	578.308	592.715	91.0308	92.7068	88.8423	408.628	430.041	429.135
16716846	NM_002860 // ALDH18A1 // aldehyde dehydrogenase 18 family, member A1 // 10q24.3 // 5832 /// NM_001017423 // ALDH18A1 // aldehyde dehydrogenase 18 family, member A1 // 10q24.3 // 5832 /// ENST00000371224 // ALDH18A1 // aldehyde dehydrogenase 18 family, member A1 // 10q24.3 // 5832 /// ENST00000371221 // ALDH18A1 // aldehyde dehydrogenase 18 family, member A1 // 10q24.3 // 5832 /// BC117240 // ALDH…	2099.61	10.0114	1091.27	57.7274	1159.96	17.4003	764.739	1.90443e+06	7470.9	2	6	5.96654e-08	0.00319908	2108.3	2088.67	2101.87	1111.63	1026.12	1136.05	1152.19	1147.8	1179.89
16717032	NM_003061 // SLIT1 // slit homolog 1 (Drosophila) // 10q23.3-q24 // 6585 /// ENST00000266058 // SLIT1 // slit homolog 1 (Drosophila) // 10q23.3-q24 // 6585 /// NR_037909 // ARHGAP19-SLIT1 // ARHGAP19-SLIT1 readthrough // 10q // 100533184 /// NM_032900 // ARHGAP19 // Rho GTPase activating protein 19 // 10q24.1 // 84986 /// NM_001256423 // ARHGAP19 // Rho GTPase activating protein 19 // 10q24.1 // …	123.648	42.7646	2175.44	3.44354	1878.69	143.683	492.193	7378079	44970.7	2	6	2.22352e-07	0.0119218	96.4111	172.937	101.595	2172.3	2174.88	2179.12	1829.09	1766.39	2040.61
16717102	NM_012083 // FRAT2 // frequently rearranged in advanced T-cell lymphomas 2 // 10q24.1 // 23401 /// ENST00000371019 // FRAT2 // frequently rearranged in advanced T-cell lymphomas 2 // 10q24.1 // 23401 /// BC020165 // FRAT2 // frequently rearranged in advanced T-cell lymphomas 2 // 10q24.1 // 23401	815.852	36.9368	81.9134	8.34018	62.6103	13.903	1019.94	1106413	3254.36	2	6	2.52242e-08	0.00135245	778.221	852.053	817.284	78.4278	91.431	75.8815	60.787	77.335	49.7089
16717520	NR_002954 // SNORA12 // small nucleolar RNA, H/ACA box 12 // 10q24.31 // 677800	1429.74	85.2469	223.721	12.5291	346.704	9.83233	527.064	2.64259e+06	15041.4	2	6	1.81292e-07	0.00972035	1510.22	1438.6	1340.42	231.202	209.257	230.705	352.53	352.23	335.352
16717704	---	214.076	3.41383	77.7269	8.23955	66.8067	7.90733	426.536	40398.7	284.141	2	6	3.40695e-07	0.018267	217.91	211.366	212.953	68.4659	84.2456	80.4693	58.1942	73.7387	68.4872
16718567	NM_018017 // C10orf118 // chromosome 10 open reading frame 118 // 10q25.3 // 55088 /// ENST00000369287 // C10orf118 // chromosome 10 open reading frame 118 // 10q25.3 // 55088 /// ENST00000430353 // C10orf118 // chromosome 10 open reading frame 118 // 10q25.3 // 55088 /// BX537964 // C10orf118 // chromosome 10 open reading frame 118 // 10q25.3 // 55088 /// BC105632 // C10orf118 // chromosome 10 o…	1874.93	59.0192	354.708	9.78308	391.539	14.757	1782.92	4512868	7593.5	2	6	4.73999e-09	0.000254144	1807.94	1919.27	1897.58	345.174	354.229	364.722	388.879	407.445	378.292
16718670	NM_005264 // GFRA1 // GDNF family receptor alpha 1 // 10q26.11 // 2674 /// ENST00000439649 // GFRA1 // GDNF family receptor alpha 1 // 10q26.11 // 2674 /// NM_145793 // GFRA1 // GDNF family receptor alpha 1 // 10q26.11 // 2674 /// NM_001145453 // GFRA1 // GDNF family receptor alpha 1 // 10q26.11 // 2674 /// ENST00000355422 // GFRA1 // GDNF family receptor alpha 1 // 10q26.11 // 2674 /// ENST00000…	274.987	50.9907	2831.62	67.3556	1822.97	111.179	765.479	9950032	38995.3	2	6	5.94933e-08	0.00318985	232.541	331.549	260.872	2884.77	2854.23	2755.88	1948.53	1783.35	1737.03
16718769	ENST00000334464 // PDZD8 // PDZ domain containing 8 // 10q26.12 // 118987 /// NM_173791 // PDZD8 // PDZ domain containing 8 // 10q26.12 // 118987 /// BC028375 // PDZD8 // PDZ domain containing 8 // 10q26.12 // 118987 /// ENST00000489302 // PDZD8 // PDZ domain containing 8 // 10q26.12 // 118987 /// ENST00000482496 // PDZD8 // PDZ domain containing 8 // 10q26.12 // 118987	1204.7	19.2439	567.208	21.1931	593.552	29.3203	697.314	780598	3358.31	2	6	7.86115e-08	0.00421491	1193.89	1193.3	1226.92	543.003	582.43	576.192	623.955	591.251	565.45
16718870	NM_003750 // EIF3A // eukaryotic translation initiation factor 3, subunit A // 10q26 // 8661 /// ENST00000369144 // EIF3A // eukaryotic translation initiation factor 3, subunit A // 10q26 // 8661 /// BC114429 // EIF3A // eukaryotic translation initiation factor 3, subunit A // 10q26 // 8661 /// ENST00000541549 // EIF3A // eukaryotic translation initiation factor 3, subunit A // 10q26 // 8661 /// …	5223.2	88.874	1862.02	98.5274	1826.86	133.416	967.37	22833818	70812.1	2	6	2.95496e-08	0.00158436	5255.08	5122.78	5291.73	1837.06	1778.38	1970.63	1711.01	1972.73	1796.85
16718922	NM_006793 // PRDX3 // peroxiredoxin 3 // 10q25-q26 // 10935 /// NM_014098 // PRDX3 // peroxiredoxin 3 // 10q25-q26 // 10935 /// ENST00000356951 // PRDX3 // peroxiredoxin 3 // 10q25-q26 // 10935 /// ENST00000298510 // PRDX3 // peroxiredoxin 3 // 10q25-q26 // 10935 /// D49396 // PRDX3 // peroxiredoxin 3 // 10q25-q26 // 10935 /// ENST00000494433 // PRDX3 // peroxiredoxin 3 // 10q25-q26 // 10935 /// …	3753.13	48.9102	2381.16	75.9069	2095.12	0.961647	866.913	4713110	16310	2	6	4.10144e-08	0.00219907	3729.2	3720.79	3809.4	2468.73	2340.62	2334.13	2095.64	2094.01	2095.7
16719025	NM_022970 // FGFR2 // fibroblast growth factor receptor 2 // 10q26 // 2263 /// NM_000141 // FGFR2 // fibroblast growth factor receptor 2 // 10q26 // 2263 /// NM_001144916 // FGFR2 // fibroblast growth factor receptor 2 // 10q26 // 2263 /// ENST00000358487 // FGFR2 // fibroblast growth factor receptor 2 // 10q26 // 2263 /// NM_023029 // FGFR2 // fibroblast growth factor receptor 2 // 10q26 // 2263…	1846.41	70.1388	261.777	29.7126	310.901	21.4936	1166.45	4871294	12528.5	2	6	1.68818e-08	0.000905153	1765.67	1892.27	1881.3	231.74	291.154	262.435	335.175	294.287	303.241
16719254	ENST00000451024 // NKX1-2 // NK1 homeobox 2 // 10q26.13 // 390010 /// NM_001146340 // NKX1-2 // NK1 homeobox 2 // 10q26.13 // 390010 /// ENST00000440536 // NKX1-2 // NK1 homeobox 2 // 10q26.13 // 390010	507.852	31.5371	111.493	13.1575	109.927	12.5761	356.875	315446	2651.74	2	6	5.79309e-07	0.0310608	514.248	535.7	473.606	109.776	99.2788	125.425	115.155	119.046	95.5801
16719697	NM_177400 // NKX6-2 // NK6 homeobox 2 // 10q26 // 84504 /// ENST00000368592 // NKX6-2 // NK6 homeobox 2 // 10q26 // 84504 /// BC101635 // NKX6-2 // NK6 homeobox 2 // 10q26 // 84504	0.724072	1.20003	1531.77	44.1648	1368.89	102.484	510.944	4.24249e+06	24909.7	2	6	1.98891e-07	0.0106639	2.10965	0.0166906	0.0458779	1524.52	1579.11	1491.67	1479.65	1349.58	1277.43
16720006	NM_002817 // PSMD13 // proteasome (prosome, macropain) 26S subunit, non-ATPase, 13 // 11p15.5 // 5719 /// NM_175932 // PSMD13 // proteasome (prosome, macropain) 26S subunit, non-ATPase, 13 // 11p15.5 // 5719 /// ENST00000532097 // PSMD13 // proteasome (prosome, macropain) 26S subunit, non-ATPase, 13 // 11p15.5 // 5719 /// ENST00000431206 // PSMD13 // proteasome (prosome, macropain) 26S subunit, n…	2044.81	91.519	824.25	37.7162	694.229	37.9768	444.473	3330723	22480.9	2	6	3.01345e-07	0.0161572	1940.22	2083.99	2110.21	849.146	780.856	842.748	650.776	721.064	710.847
16720085	ENST00000408968 // IFITM1 // interferon induced transmembrane protein 1 // 11p15.5 // 8519 /// ENST00000328221 // IFITM1 // interferon induced transmembrane protein 1 // 11p15.5 // 8519 /// NM_003641 // IFITM1 // interferon induced transmembrane protein 1 // 11p15.5 // 8519 /// ENST00000528780 // IFITM1 // interferon induced transmembrane protein 1 // 11p15.5 // 8519 /// J04164 // IFITM1 // inter…	6119.06	206.937	831.111	67.2142	362.693	37.6108	1886.49	61317488	97510.4	2	6	4.00249e-09	0.000214601	6219.53	6256.57	5881.06	890.445	758.115	844.773	351.475	404.636	331.967
16720213	AK093839 // LOC692247 // uncharacterized LOC692247 // 11p15.5 // 692247 /// ENST00000527620 // LOC692247 // uncharacterized LOC692247 // 11p15.5 // 692247 /// ENST00000527113 // LOC692247 // uncharacterized LOC692247 // 11p15.5 // 692247 /// BC031953 // LOC692247 // uncharacterized LOC692247 // 11p15.5 // 692247 /// ENST00000533844 // LOC692247 // uncharacterized LOC692247 // 11p15.5 // 692247	230.685	6.24252	30.7877	11.5183	31.117	13.9224	327.465	79786.6	730.948	2	6	7.48148e-07	0.0401135	227.976	237.825	226.255	19.0933	31.1484	42.1214	25.8324	46.908	20.6106
16720268	ENST00000318562 // EPS8L2 // EPS8-like 2 // 11p15.5 // 64787 /// NM_022772 // EPS8L2 // EPS8-like 2 // 11p15.5 // 64787 /// ENST00000533256 // EPS8L2 // EPS8-like 2 // 11p15.5 // 64787 /// ENST00000530636 // EPS8L2 // EPS8-like 2 // 11p15.5 // 64787 /// AY074929 // EPS8L2 // EPS8-like 2 // 11p15.5 // 64787 /// AK294041 // EPS8L2 // EPS8-like 2 // 11p15.5 // 64787 /// BC143242 // EPS8L2 // EPS8-li…	210.111	2.96415	69.1839	10.9039	84.8716	3.80374	377.677	35791.3	284.301	2	6	4.89435e-07	0.026242	211.418	206.718	212.197	69.4592	58.1449	79.9476	87.8766	80.5949	86.1433
16721011	NR_024248 // LOC650368 // asparagine-linked glycosylation 1-like pseudogene // 11p15.4 // 650368 /// AK123648 // LOC650368 // asparagine-linked glycosylation 1-like pseudogene // 11p15.4 // 650368 /// ENST00000529482 // LOC650368 // asparagine-linked glycosylation 1-like pseudogene // 11p15.4 // 650368 /// ENST00000533775 // LOC650368 // asparagine-linked glycosylation 1-like pseudogene // 11p15.…	1695.95	55.1789	44.5634	7.11481	28.7179	17.6701	2424.15	5506961	6815.13	2	6	1.88832e-09	0.000101246	1741.99	1711.06	1634.79	42.7505	52.4093	38.5305	8.667	42.0149	35.4717
16721355	NM_176875 // CCKBR // cholecystokinin B receptor // 11p15.4 // 887 /// ENST00000334619 // CCKBR // cholecystokinin B receptor // 11p15.4 // 887 /// AF239668 // CCKBR // cholecystokinin B receptor // 11p15.4 // 887 /// ENST00000525462 // CCKBR // cholecystokinin B receptor // 11p15.4 // 887	470.806	33.0519	3.69305	1.47523	5.5558	3.11936	590.385	434655	2208.67	2	6	1.29227e-07	0.00692876	506.841	463.673	441.902	5.29259	2.38594	3.40062	2.00719	7.86479	6.79543
16721535	NM_013250 // ZNF215 // zinc finger protein 215 // 11p15.4 // 7762 /// ENST00000527171 // ZNF215 // zinc finger protein 215 // 11p15.4 // 7762 /// ENST00000529755 // ZNF215 // zinc finger protein 215 // 11p15.4 // 7762 /// ENST00000532533 // ZNF215 // zinc finger protein 215 // 11p15.4 // 7762	735.227	22.6988	164.873	11.038	146.857	15.7537	1138.33	671807	1770.51	2	6	1.81606e-08	0.000973715	720.143	724.206	761.332	158.101	158.909	177.61	140.811	164.738	135.022
16721715	NM_000990 // RPL27A // ribosomal protein L27a // 11p15 // 6157 /// ENST00000314138 // SNORA3 // small nucleolar RNA, H/ACA box 3 // 11p15 // 619562 /// ENST00000314138 // RPL27A // ribosomal protein L27a // 11p15 // 6157 /// BC005326 // RPL27A // ribosomal protein L27a // 11p15 // 6157 /// ENST00000534599 // SNORA3 // small nucleolar RNA, H/ACA box 3 // 11p15 // 619562 /// ENST00000534599 // RPL2…	5108.36	86.0371	1505.91	225.446	1545.98	60.95	621.613	25669822	123887	2	6	1.10798e-07	0.00594064	5031.31	5201.2	5092.57	1693.63	1255.86	1568.24	1597.13	1562.27	1478.54
16721732	NR_002977 // SNORA45 // small nucleolar RNA, H/ACA box 45 // 11p15.4 // 677826	1606.12	56.4503	613.512	34.2496	602.87	58.3595	384.762	1.99191e+06	15531	2	6	4.63093e-07	0.0248296	1662.1	1607.06	1549.21	645.511	577.386	617.638	614.353	654.635	539.623
16721835	NM_003390 // WEE1 // WEE1 homolog (S. pombe) // 11p15.3-p15.1 // 7465 /// NM_001143976 // WEE1 // WEE1 homolog (S. pombe) // 11p15.3-p15.1 // 7465 /// ENST00000450114 // WEE1 // WEE1 homolog (S. pombe) // 11p15.3-p15.1 // 7465 /// ENST00000299613 // WEE1 // WEE1 homolog (S. pombe) // 11p15.3-p15.1 // 7465 /// BC051831 // WEE1 // WEE1 homolog (S. pombe) // 11p15.3-p15.1 // 7465 /// BC070052 // WEE…	2214.76	71.4192	3483.92	42.376	4394.69	24.0306	1443.5	7192388	14947.8	2	6	8.92085e-09	0.000478309	2183.58	2296.46	2164.23	3443.51	3528.02	3480.24	4403.98	4367.4	4412.69
16721861	NM_015055 // SWAP70 // SWAP switching B-cell complex 70kDa subunit // 11p15 // 23075 /// ENST00000318950 // SWAP70 // SWAP switching B-cell complex 70kDa subunit // 11p15 // 23075 /// BC000616 // SWAP70 // SWAP switching B-cell complex 70kDa subunit // 11p15 // 23075 /// ENST00000524817 // SWAP70 // SWAP switching B-cell complex 70kDa subunit // 11p15 // 23075 /// ENST00000534562 // SWAP70 // SWA…	1023.46	46.836	226.23	10.1149	284.2	26.9026	588.866	1.18546e+06	6039.35	2	6	1.30225e-07	0.00698227	999.964	1077.4	993.032	214.568	231.512	232.611	260.836	313.611	278.152
16721905	ENST00000528655 // ADM // adrenomedullin // 11p15.4 // 133 /// ENST00000278175 // ADM // adrenomedullin // 11p15.4 // 133 /// NM_001124 // ADM // adrenomedullin // 11p15.4 // 133 /// ENST00000525063 // ADM // adrenomedullin // 11p15.4 // 133 /// BC015961 // ADM // adrenomedullin // 11p15.4 // 133	509.471	29.1115	20.7023	0.281774	44.8992	10.6717	710.35	455308	1922.89	2	6	7.438e-08	0.00398803	504.407	540.783	483.224	20.5098	21.0257	20.5714	33.2203	54.1426	47.3349
16722252	NM_032228 // FAR1 // fatty acyl CoA reductase 1 // 11p15.2 // 84188 /// ENST00000354817 // FAR1 // fatty acyl CoA reductase 1 // 11p15.2 // 84188 /// AY600449 // FAR1 // fatty acyl CoA reductase 1 // 11p15.2 // 84188 /// ENST00000355107 // FAR1 // fatty acyl CoA reductase 1 // 11p15.2 // 84188 /// ENST00000527202 // FAR1 // fatty acyl CoA reductase 1 // 11p15.2 // 84188 /// ENST00000524933 // FAR…	1728.79	33.7697	924.008	49.772	834.82	50.7507	352.348	1.45479e+06	12386.6	2	6	6.01732e-07	0.0322631	1710.99	1707.64	1767.73	910.979	882.046	978.998	786.346	887.576	830.538
16722278	NM_006108 // SPON1 // spondin 1, extracellular matrix protein // 11p15.2 // 10418 /// ENST00000576479 // SPON1 // spondin 1, extracellular matrix protein // 11p15.2 // 10418 /// BC136513 // SPON1 // spondin 1, extracellular matrix protein // 11p15.2 // 10418 /// ENST00000533633 // SPON1 // spondin 1, extracellular matrix protein // --- // --- /// ENST00000310358 // SPON1 // spondin 1, extracellul…	217.72	9.89041	5286.43	91.2128	6606.52	223.911	1748.43	68251240	117107	2	6	5.02561e-09	0.000269458	207.061	219.5	226.6	5260.73	5387.73	5210.81	6405.56	6566.12	6847.89
16722360	---	300.709	14.2122	5.64076	4.07969	3.32741	2.87738	1160.19	175507	453.822	2	6	1.71558e-08	0.000919841	316.969	294.503	290.655	1.11766	9.04251	6.76211	0.00504762	5.01538	4.96181
16722603	NM_001165414 // LDHA // lactate dehydrogenase A // 11p15.4 // 3939 /// ENST00000540430 // LDHA // lactate dehydrogenase A // 11p15.4 // 3939 /// NM_005566 // LDHA // lactate dehydrogenase A // 11p15.4 // 3939 /// NM_001165416 // LDHA // lactate dehydrogenase A // 11p15.4 // 3939 /// ENST00000422447 // LDHA // lactate dehydrogenase A // 11p15.4 // 3939 /// ENST00000379412 // LDHA // lactate dehydr…	5583.51	136.128	933.767	31.888	1530.39	168.795	1199.13	38403788	96079	2	6	1.55421e-08	0.000833318	5733.7	5548.56	5468.26	907.442	969.225	924.632	1508.28	1709.16	1373.75
16722667	ENST00000535380 // TMEM86A // transmembrane protein 86A // 11p15.1 // 144110 /// ENST00000280734 // TMEM86A // transmembrane protein 86A // 11p15.1 // 144110 /// NM_153347 // TMEM86A // transmembrane protein 86A // 11p15.1 // 144110 /// BC035692 // TMEM86A // transmembrane protein 86A // 11p15.1 // 144110 /// ENST00000524888 // TMEM86A // transmembrane protein 86A // 11p15.1 // 144110	194.089	13.0407	1196.35	43.3548	1276.97	78.2018	401.15	2.18366e+06	16330.5	2	6	4.09011e-07	0.0219299	208.856	184.155	189.254	1236.83	1150.6	1201.62	1363.16	1210.55	1257.2
16722787	NM_001098522 // HTATIP2 // HIV-1 Tat interactive protein 2, 30kDa // 11p15.1 // 10553 /// ENST00000451739 // HTATIP2 // HIV-1 Tat interactive protein 2, 30kDa // 11p15.1 // 10553 /// NM_001098520 // HTATIP2 // HIV-1 Tat interactive protein 2, 30kDa // 11p15.1 // 10553 /// ENST00000419348 // HTATIP2 // HIV-1 Tat interactive protein 2, 30kDa // 11p15.1 // 10553 /// NM_006410 // HTATIP2 // HIV-1 Tat…	929.56	14.6271	31.2531	4.23345	34.6149	7.58997	8331.57	1.60789e+06	578.963	2	6	4.66352e-11	2.50044e-06	915.463	944.665	928.55	26.6535	32.1194	34.9864	26.0819	37.1496	40.6132
16722890	NM_213599 // ANO5 // anoctamin 5 // 11p14.3 // 203859 /// NM_001142649 // ANO5 // anoctamin 5 // 11p14.3 // 203859 /// ENST00000324559 // ANO5 // anoctamin 5 // 11p14.3 // 203859 /// AL833271 // ANO5 // anoctamin 5 // 11p14.3 // 203859	488.189	23.4421	34.7288	1.83239	133.809	12.334	725.575	341029	1410.04	2	6	6.98139e-08	0.00374321	514.515	469.572	480.48	35.3712	32.6617	36.1535	145.933	134.218	121.275
16722987	NM_001009909 // LUZP2 // leucine zipper protein 2 // 11p14.3 // 338645 /// NM_001252008 // LUZP2 // leucine zipper protein 2 // 11p14.3 // 338645 /// ENST00000336930 // LUZP2 // leucine zipper protein 2 // 11p14.3 // 338645 /// ENST00000533227 // LUZP2 // leucine zipper protein 2 // 11p14.3 // 338645 /// NM_001252010 // LUZP2 // leucine zipper protein 2 // 11p14.3 // 338645 /// BC132829 // LUZP2 …	827.051	19.4979	23.501	5.91541	61.2451	7.48963	3926.45	1.23358e+06	942.513	2	6	4.45008e-10	2.386e-05	832.227	805.488	843.439	23.6315	29.35	17.5214	65.4519	65.6856	52.5979
16723422	ENST00000321505 // C11orf41 // chromosome 11 open reading frame 41 // 11p13 // 25758 /// NM_012194 // C11orf41 // chromosome 11 open reading frame 41 // 11p13 // 25758 /// ENST00000389726 // C11orf41 // chromosome 11 open reading frame 41 // 11p13 // 25758 /// ENST00000536568 // C11orf41 // chromosome 11 open reading frame 41 // 11p13 // 25758 /// AK124395 // C11orf41 // chromosome 11 open readin…	173.783	28.0783	453.961	23.5977	817.209	38.7232	329.265	624446	5689.46	2	6	7.36056e-07	0.0394651	205.239	151.253	164.856	436.389	480.782	444.712	772.79	843.86	834.977
16723507	NM_024662 // NAT10 // N-acetyltransferase 10 (GCN5-related) // 11p13 // 55226 /// ENST00000257829 // NAT10 // N-acetyltransferase 10 (GCN5-related) // 11p13 // 55226 /// NM_001144030 // NAT10 // N-acetyltransferase 10 (GCN5-related) // 11p13 // 55226 /// ENST00000531159 // NAT10 // N-acetyltransferase 10 (GCN5-related) // 11p13 // 55226 /// BC035558 // NAT10 // N-acetyltransferase 10 (GCN5-relate…	1460.86	29.3286	727.814	31.2594	692.199	39.2257	501.846	1.12948e+06	6751.93	2	6	2.0984e-07	0.011251	1453.84	1493.07	1435.69	761.025	698.964	723.453	728.864	696.896	650.836
16723614	NM_000610 // CD44 // CD44 molecule (Indian blood group) // 11p13 // 960 /// NM_001001389 // CD44 // CD44 molecule (Indian blood group) // 11p13 // 960 /// NM_001001390 // CD44 // CD44 molecule (Indian blood group) // 11p13 // 960 /// ENST00000428726 // CD44 // CD44 molecule (Indian blood group) // 11p13 // 960 /// NM_001202555 // CD44 // CD44 molecule (Indian blood group) // 11p13 // 960 /// NM_0…	156.695	13.3877	1104.54	57.7082	3508.32	145.917	1083.21	17909972	49602.3	2	6	2.10677e-08	0.00112959	141.377	166.157	162.551	1109.32	1044.59	1159.7	3540.61	3635.39	3348.97
16723858	NM_018259 // TTC17 // tetratricopeptide repeat domain 17 // 11p11.2 // 55761 /// ENST00000039989 // TTC17 // tetratricopeptide repeat domain 17 // 11p11.2 // 55761 /// BC017238 // TTC17 // tetratricopeptide repeat domain 17 // 11p11.2 // 55761 /// BC041893 // TTC17 // tetratricopeptide repeat domain 17 // 11p11.2 // 55761 /// AK023161 // TTC17 // tetratricopeptide repeat domain 17 // 11p11.2 // 5…	2142.45	61.6893	1035.51	41.4214	1077.39	11.505	626.516	2.36141e+06	11307.3	2	6	1.08229e-07	0.00580291	2077.82	2200.7	2148.81	1015.87	1007.55	1083.09	1086.42	1064.44	1081.31
16724087	NM_130783 // TSPAN18 // tetraspanin 18 // 11p11.2 // 90139 /// ENST00000340160 // TSPAN18 // tetraspanin 18 // 11p11.2 // 90139 /// ENST00000520358 // TSPAN18 // tetraspanin 18 // 11p11.2 // 90139 /// AY358087 // TSPAN18 // tetraspanin 18 // 11p11.2 // 90139 /// BC019342 // TSPAN18 // tetraspanin 18 // 11p11.2 // 90139 /// ENST00000520245 // TSPAN18 // tetraspanin 18 // 11p11.2 // 90139 /// ENST0…	469.763	12.8761	1589.97	67.4409	968.803	26.8556	521.522	1.88975e+06	10870.6	2	6	1.871e-07	0.0100317	455.892	481.334	472.063	1512.94	1638.39	1618.57	998.88	960.306	947.225
16724235	NM_152312 // GYLTL1B // glycosyltransferase-like 1B // 11p11.2 // 120071 /// ENST00000531526 // GYLTL1B // glycosyltransferase-like 1B // 11p11.2 // 120071 /// ENST00000401752 // GYLTL1B // glycosyltransferase-like 1B // 11p11.2 // 120071 /// ENST00000325468 // GYLTL1B // glycosyltransferase-like 1B // 11p11.2 // 120071 /// BC037291 // GYLTL1B // glycosyltransferase-like 1B // 11p11.2 // 120071 /…	2931.52	214.952	34.4431	2.34314	38.2304	6.60423	543.663	16764216	92507	2	6	1.65274e-07	0.00886149	2991.14	3110.38	2693.05	33.0289	37.1478	33.1527	33.1775	35.8106	45.7033
16724471	NM_000107 // DDB2 // damage-specific DNA binding protein 2, 48kDa // 11p12-p11 // 1643 /// ENST00000256996 // DDB2 // damage-specific DNA binding protein 2, 48kDa // 11p12-p11 // 1643 /// U18300 // DDB2 // damage-specific DNA binding protein 2, 48kDa // 11p12-p11 // 1643 /// ENST00000378601 // DDB2 // damage-specific DNA binding protein 2, 48kDa // 11p12-p11 // 1643 /// ENST00000378603 // DDB2 //…	1886.26	88.6472	198.585	18.3085	186.032	28.2057	957.692	5739187	17978.2	2	6	3.04516e-08	0.00163273	1909.63	1960.88	1788.27	197.702	217.318	180.733	217.66	176.951	163.486
16724997	NR_024091 // ZFP91-CNTF // ZFP91-CNTF readthrough (non-protein coding) // 11q12.2 // 386607 /// NM_053023 // ZFP91 // zinc finger protein 91 homolog (mouse) // 11q12 // 80829 /// NM_001197051 // ZFP91 // zinc finger protein 91 homolog (mouse) // 11q12 // 80829 /// ENST00000316059 // ZFP91 // zinc finger protein 91 homolog (mouse) // 11q12 // 80829 /// NM_000614 // CNTF // ciliary neurotrophic fac…	703.324	15.2475	1301.25	27.2553	1236	37.4908	406.689	645523	4761.79	2	6	3.92644e-07	0.0210524	685.72	712.351	711.901	1282.51	1288.73	1332.52	1278.73	1208.59	1220.7
16725019	NM_001220496 // GLYATL1 // glycine-N-acyltransferase-like 1 // 11q12.1 // 92292 /// NM_080661 // GLYATL1 // glycine-N-acyltransferase-like 1 // 11q12.1 // 92292 /// DQ084381 // GLYATL1 // glycine-N-acyltransferase-like 1 // 11q12.1 // 92292 /// AB207212 // GLYATL1 // glycine-N-acyltransferase-like 1 // 11q12.1 // 92292 /// ENST00000300079 // LOC100287413 // uncharacterized LOC100287413 // 11q12.1…	486.668	24.0812	17.4096	3.98226	17.0458	4.90689	1066.61	440749	1239.68	2	6	2.20644e-08	0.00118303	514.47	473.233	472.303	12.9261	18.7673	20.5356	12.3758	16.6022	22.1594
16725065	NM_015177 // DTX4 // deltex homolog 4 (Drosophila) // 11q12.1 // 23220 /// ENST00000227451 // DTX4 // deltex homolog 4 (Drosophila) // 11q12.1 // 23220 /// BC119011 // DTX4 // deltex homolog 4 (Drosophila) // 11q12.1 // 23220 /// ENST00000532982 // DTX4 // deltex homolog 4 (Drosophila) // 11q12.1 // 23220 /// ENST00000531902 // DTX4 // deltex homolog 4 (Drosophila) // 11q12.1 // 23220 /// ENST000…	394.993	21.5167	2732.57	113.229	2533.87	61.3537	886.775	10078544	34096.2	2	6	3.83287e-08	0.00205507	408.618	406.174	370.188	2783.03	2811.79	2602.88	2473.95	2531.11	2596.56
16725511	ENST00000378149 // PGA4 // pepsinogen 4, group I (pepsinogen A) // 11q12.2 // 643847 /// ENST00000378149 // PGA5 // pepsinogen 5, group I (pepsinogen A) // 11q13 // 5222 /// NM_001079808 // PGA4 // pepsinogen 4, group I (pepsinogen A) // 11q12.2 // 643847 /// ENST00000325558 // PGA3 // pepsinogen 3, group I (pepsinogen A) // 11q12.2 // 643834 /// ENST00000312403 // PGA5 // pepsinogen 5, group I (…	167.115	5.37319	42.3508	8.34186	33.5377	4.05388	437.196	33486.8	229.783	2	6	3.16538e-07	0.0169718	170.202	170.232	160.911	33.0279	44.9146	49.1098	29.3875	33.7378	37.4878
16725608	ENST00000515837 // TMEM216 // transmembrane protein 216 // 11q13.1 // 51259 /// NM_016499 // TMEM216 // transmembrane protein 216 // 11q13.1 // 51259 /// NM_001173990 // TMEM216 // transmembrane protein 216 // 11q13.1 // 51259 /// NM_001173991 // TMEM216 // transmembrane protein 216 // 11q13.1 // 51259 /// ENST00000334888 // TMEM216 // transmembrane protein 216 // 11q13.1 // 51259 /// BC011010 //…	619.756	26.6114	69.8962	16.9969	215.572	11.1428	651.429	486931	2242.44	2	6	9.6333e-08	0.00516509	589.205	632.179	637.884	59.5411	89.5123	60.6352	208.777	228.432	209.508
16725742	ENST00000278840 // FADS2 // fatty acid desaturase 2 // 11q12.2 // 9415 /// NM_004265 // FADS2 // fatty acid desaturase 2 // 11q12.2 // 9415 /// AF084559 // FADS2 // fatty acid desaturase 2 // 11q12.2 // 9415 /// ENST00000521849 // FADS2 // fatty acid desaturase 2 // 11q12.2 // 9415 /// ENST00000257261 // FADS2 // fatty acid desaturase 2 // 11q12.2 // 9415 /// ENST00000523235 // FADS2 // fatty aci…	3986.08	74.8289	6633.89	86.3471	4247.88	131.117	633.412	12772475	60493.7	2	6	1.04749e-07	0.0056163	4071.57	3932.48	3954.19	6650.25	6710.89	6540.53	4250.74	4115.35	4377.54
16725908	NR_004390 // SNORA57 // small nucleolar RNA, H/ACA box 57 // 11q12.2 // 692158	3413.66	129.291	462.179	46.617	575.018	33.3992	1258.33	16781872	40009.8	2	6	1.34548e-08	0.000721405	3397.78	3550.16	3293.04	488.585	408.354	489.599	605.175	580.76	539.121
16726320	NM_004470 // FKBP2 // FK506 binding protein 2, 13kDa // 11q13.1-q13.3 // 2286 /// NM_001135208 // FKBP2 // FK506 binding protein 2, 13kDa // 11q13.1-q13.3 // 2286 /// ENST00000309366 // FKBP2 // FK506 binding protein 2, 13kDa // 11q13.1-q13.3 // 2286 /// ENST00000449942 // FKBP2 // FK506 binding protein 2, 13kDa // 11q13.1-q13.3 // 2286 /// ENST00000394540 // FKBP2 // FK506 binding protein 2, 13k…	1095.9	64.6149	89.4566	17.1105	92.4539	18.1561	631.53	2.01984e+06	9594.99	2	6	1.05683e-07	0.00566642	1060.35	1170.48	1056.87	83.2976	76.2783	108.794	78.5481	112.994	85.8195
16726336	NM_000932 // PLCB3 // phospholipase C, beta 3 (phosphatidylinositol-specific) // 11q13 // 5331 /// ENST00000279230 // PLCB3 // phospholipase C, beta 3 (phosphatidylinositol-specific) // 11q13 // 5331 /// ENST00000540288 // PLCB3 // phospholipase C, beta 3 (phosphatidylinositol-specific) // 11q13 // 5331 /// NM_001184883 // PLCB3 // phospholipase C, beta 3 (phosphatidylinositol-specific) // 11q13 …	1441.59	21.8252	526.081	13.7386	637.107	72.1803	382.382	1.49769e+06	11750.2	2	6	4.71726e-07	0.0252925	1456.64	1416.56	1451.58	537.807	510.964	529.472	685.89	671.241	554.191
16726778	NR_033396 // SLC22A20 // solute carrier family 22, member 20 // 11q13.1 // 440044 /// NM_001004326 // SLC22A20 // solute carrier family 22, member 20 // 11q13.1 // 440044 /// BC146850 // SLC22A20 // solute carrier family 22, member 20 // 11q13.1 // 440044 /// ENST00000525437 // SLC22A20 // solute carrier family 22, member 20 // 11q13.1 // 440044 /// ENST00000529062 // SLC22A20 // solute carrier f…	317.371	4.0187	43.9788	13.3087	38.1399	7.96803	892.348	152747	513.524	2	6	3.76173e-08	0.00201693	320.728	318.466	312.918	54.0748	28.8971	48.9645	45.9108	38.5205	29.9883
16727168	NM_006442 // DRAP1 // DR1-associated protein 1 (negative cofactor 2 alpha) // 11q13.3 // 10589 /// ENST00000312515 // DRAP1 // DR1-associated protein 1 (negative cofactor 2 alpha) // 11q13.3 // 10589 /// BC010025 // DRAP1 // DR1-associated protein 1 (negative cofactor 2 alpha) // 11q13.3 // 10589 /// ENST00000531121 // DRAP1 // DR1-associated protein 1 (negative cofactor 2 alpha) // 11q13.3 // 10…	615.514	17.6525	383.09	4.24149	388.55	10.9043	353.048	105563	897.013	2	6	5.98188e-07	0.032073	625.27	595.136	626.134	381.168	380.149	387.952	376.812	398.365	390.473
16727363	NM_182553 // CNIH2 // cornichon homolog 2 (Drosophila) // 11q13.2 // 254263 /// ENST00000311445 // CNIH2 // cornichon homolog 2 (Drosophila) // 11q13.2 // 254263 /// BC047953 // CNIH2 // cornichon homolog 2 (Drosophila) // 11q13.2 // 254263 /// ENST00000528063 // CNIH2 // cornichon homolog 2 (Drosophila) // 11q13.2 // 254263 /// ENST00000531936 // CNIH2 // cornichon homolog 2 (Drosophila) // 11q1…	180.409	12.0839	1149.47	59.4392	1223.92	63.6144	394.82	2033543	15451.7	2	6	4.28848e-07	0.0229935	187.245	166.456	187.525	1110.12	1217.85	1120.45	1268.15	1151.02	1252.6
16727502	NM_001104 // ACTN3 // actinin, alpha 3 // 11q13.1 // 89 /// NR_047663 // ACTN3 // actinin, alpha 3 // 11q13.1 // 89 /// ENST00000513398 // ACTN3 // actinin, alpha 3 // 11q13.1 // 89 /// NM_001258371 // ACTN3 // actinin, alpha 3 // 11q13.1 // 89 /// BC099647 // ACTN3 // actinin, alpha 3 // 11q13.1 // 89 /// ENST00000502692 // ACTN3 // actinin, alpha 3 // 11q13.1 // 89 /// ENST00000511191 // ACTN3 …	470.639	10.7722	38.054	6.74288	46.4461	7.69532	2495	367139	441.45	2	6	1.73215e-09	9.28726e-05	478.229	475.377	458.31	45.5954	35.9602	32.6065	38.1937	53.4257	47.7187
16729485	NM_020798 // USP35 // ubiquitin specific peptidase 35 // 11q14.1 // 57558 /// ENST00000529308 // USP35 // ubiquitin specific peptidase 35 // 11q14.1 // 57558 /// BC131489 // USP35 // ubiquitin specific peptidase 35 // 11q14.1 // 57558 /// AK301048 // USP35 // ubiquitin specific peptidase 35 // 11q14.1 // 57558 /// AB037793 // USP35 // ubiquitin specific peptidase 35 // 11q14.1 // 57558 /// ENST00…	177.781	8.23052	547.868	16.1018	511.805	21.0376	486.956	249836	1539.17	2	6	2.29558e-07	0.0123082	178.391	185.69	169.263	545.325	565.09	533.189	487.984	519.593	527.838
16729684	NM_032273 // TMEM126A // transmembrane protein 126A // 11q14.1 // 84233 /// NM_001244735 // TMEM126A // transmembrane protein 126A // 11q14.1 // 84233 /// ENST00000304511 // TMEM126A // transmembrane protein 126A // 11q14.1 // 84233 /// ENST00000528105 // TMEM126A // transmembrane protein 126A // 11q14.1 // 84233 /// ENST00000532180 // TMEM126A // transmembrane protein 126A // 11q14.1 // 84233 //…	414.381	11.5361	119.545	18.2148	156.413	15.2828	332.538	154835	1396.85	2	6	7.14726e-07	0.0383215	425.764	402.698	414.68	104.18	114.79	139.666	139.326	161.137	168.776
16729789	NM_007173 // PRSS23 // protease, serine, 23 // 11q14.1 // 11098 /// ENST00000280258 // PRSS23 // protease, serine, 23 // 11q14.1 // 11098 /// CR456824 // PRSS23 // protease, serine, 23 // 11q14.1 // 11098 /// BC001278 // PRSS23 // protease, serine, 23 // 11q14.1 // 11098 /// AF015287 // PRSS23 // protease, serine, 23 // 11q14.1 // 11098 /// AY359033 // PRSS23 // protease, serine, 23 // 11q14.1 //…	252.762	16.9687	716.149	19.2277	1245.6	23.8396	1811.76	1.48077e+06	2451.93	2	6	4.51761e-09	0.000242221	242.168	243.785	272.334	732.761	720.601	695.086	1252.14	1265.48	1219.17
16730788	ENST00000320578 // RAB39A // RAB39A, member RAS oncogene family // 11q22.3 // 54734 /// NM_017516 // RAB39A // RAB39A, member RAS oncogene family // 11q22.3 // 54734 /// BC028064 // RAB39A // RAB39A, member RAS oncogene family // 11q22.3 // 54734	550.238	5.12515	275.318	15.15	235.797	22.775	340.899	176015	1548.98	2	6	6.63851e-07	0.0355937	544.376	553.877	552.459	280.307	287.345	258.303	211.68	256.938	238.774
16730935	ENST00000322536 // DDX10 // DEAD (Asp-Glu-Ala-Asp) box polypeptide 10 // 11q22-q23 // 1662 /// NM_004398 // DDX10 // DEAD (Asp-Glu-Ala-Asp) box polypeptide 10 // 11q22-q23 // 1662 /// AB040537 // DDX10 // DEAD (Asp-Glu-Ala-Asp) box polypeptide 10 // 11q22-q23 // 1662 /// ENST00000456020 // DDX10 // DEAD (Asp-Glu-Ala-Asp) box polypeptide 10 // 11q22-q23 // 1662	1339.61	46.6249	594.817	29.2491	583.635	19.5824	495.042	1.12634e+06	6825.74	2	6	2.18558e-07	0.0117184	1300.97	1391.4	1326.46	576.306	579.607	628.537	571.81	606.238	572.855
16730976	NM_033390 // ZC3H12C // zinc finger CCCH-type containing 12C // 11q22.3 // 85463 /// ENST00000278590 // ZC3H12C // zinc finger CCCH-type containing 12C // 11q22.3 // 85463 /// AB096241 // ZC3H12C // zinc finger CCCH-type containing 12C // 11q22.3 // 85463	225.141	27.1843	1522.94	41.1527	1344.18	62.7711	698.718	2968502	12745.5	2	6	7.81403e-08	0.00418965	194.262	245.468	235.692	1497.95	1570.44	1500.44	1413.49	1291.15	1327.91
16731297	NM_001242607 // NCAM1 // neural cell adhesion molecule 1 // 11q23.1 // 4684 /// ENST00000576604 // NCAM1 // neural cell adhesion molecule 1 // 11q23.1 // 4684 /// NM_181351 // NCAM1 // neural cell adhesion molecule 1 // 11q23.1 // 4684 /// NM_000615 // NCAM1 // neural cell adhesion molecule 1 // 11q23.1 // 4684 /// ENST00000316851 // NCAM1 // neural cell adhesion molecule 1 // 11q23.1 // 4684 ///…	469.007	40.5136	108.196	1.32662	832.611	35.4838	406.846	787169	5804.43	2	6	3.92195e-07	0.0210283	442.046	449.378	515.596	107.692	107.195	109.701	872.749	805.416	819.667
16731422	NM_001161772 // HTR3A // 5-hydroxytryptamine (serotonin) receptor 3A, ionotropic // 11q23.1 // 3359 /// ENST00000299961 // HTR3A // 5-hydroxytryptamine (serotonin) receptor 3A, ionotropic // 11q23.1 // 3359 /// NM_213621 // HTR3A // 5-hydroxytryptamine (serotonin) receptor 3A, ionotropic // 11q23.1 // 3359 /// ENST00000355556 // HTR3A // 5-hydroxytryptamine (serotonin) receptor 3A, ionotropic // …	733.105	14.9968	58.0267	6.96197	65.1212	22.8154	1704.19	901985	1587.83	2	6	5.42651e-09	0.000290953	735.111	746.998	717.207	60.5631	50.1521	63.3648	38.9501	80.8232	75.5902
16731654	NM_001001522 // TAGLN // transgelin // 11q23.2 // 6876 /// ENST00000278968 // TAGLN // transgelin // 11q23.2 // 6876 /// NM_003186 // TAGLN // transgelin // 11q23.2 // 6876 /// ENST00000532870 // TAGLN // transgelin // 11q23.2 // 6876 /// ENST00000525531 // TAGLN // transgelin // 11q23.2 // 6876 /// ENST00000392951 // TAGLN // transgelin // 11q23.2 // 6876 /// ENST00000530649 // TAGLN // transgel…	499.094	35.118	749.431	53.2812	3086.94	190.345	454.93	12223537	80607.1	2	6	2.81168e-07	0.0150754	533.657	500.178	463.446	780.727	687.91	779.655	2981.2	3306.68	2972.93
16731967	NM_015157 // PHLDB1 // pleckstrin homology-like domain, family B, member 1 // 11q23.3 // 23187 /// ENST00000361417 // PHLDB1 // pleckstrin homology-like domain, family B, member 1 // 11q23.3 // 23187 /// NM_001144758 // PHLDB1 // pleckstrin homology-like domain, family B, member 1 // 11q23.3 // 23187 /// NM_001144759 // PHLDB1 // pleckstrin homology-like domain, family B, member 1 // 11q23.3 // 2…	390.235	40.9621	916.805	8.54739	1217.47	27.7634	625.752	1.052e+06	5043.52	2	6	1.08624e-07	0.00582409	375.17	436.596	358.939	914.266	909.814	926.334	1248.6	1208.56	1195.26
16732419	NM_001198670 // TMEM136 // transmembrane protein 136 // 11q23.3 // 219902 /// ENST00000314475 // TMEM136 // transmembrane protein 136 // 11q23.3 // 219902 /// NM_174926 // TMEM136 // transmembrane protein 136 // 11q23.3 // 219902 /// ENST00000529187 // TMEM136 // transmembrane protein 136 // 11q23.3 // 219902 /// NM_001198671 // TMEM136 // transmembrane protein 136 // 11q23.3 // 219902 /// NM_001…	495.396	14.0591	299.969	7.49509	254.753	8.75131	445.549	98145.5	660.839	2	6	2.9918e-07	0.0160412	479.931	498.854	507.404	299.689	307.601	292.618	262.464	256.553	245.242
16732484	ENST00000527524 // GRIK4 // glutamate receptor, ionotropic, kainate 4 // 11q22.3 // 2900 /// ENST00000438375 // GRIK4 // glutamate receptor, ionotropic, kainate 4 // 11q22.3 // 2900 /// NM_014619 // GRIK4 // glutamate receptor, ionotropic, kainate 4 // 11q22.3 // 2900 /// AK292726 // GRIK4 // glutamate receptor, ionotropic, kainate 4 // 11q22.3 // 2900 /// ENST00000533291 // GRIK4 // glutamate re…	142.219	17.4873	819.545	51.9296	1100.47	13.9295	683.208	1.45593e+06	6393.04	2	6	8.35596e-08	0.00448022	161.231	138.605	126.821	778.337	802.426	877.873	1102.53	1113.25	1085.62
16732584	ENST00000260197 // SORL1 // sortilin-related receptor, L(DLR class) A repeats containing // 11q23.2-q24.2 // 6653 /// NM_003105 // SORL1 // sortilin-related receptor, L(DLR class) A repeats containing // 11q23.2-q24.2 // 6653 /// BC137171 // SORL1 // sortilin-related receptor, L(DLR class) A repeats containing // 11q23.2-q24.2 // 6653 /// AK295878 // SORL1 // sortilin-related receptor, L(DLR clas…	2959.47	54.6565	157.236	8.1933	674.264	35.6857	4624.16	13342033	8655.87	2	6	2.72534e-10	1.46124e-05	2964.05	3011.7	2902.68	148.65	158.09	164.97	711.912	640.933	669.949
16732747	XR_110532 // LOC100128242 // uncharacterized LOC100128242 // 11q24.1 // 100128242	368.273	13.4707	24.3339	3.61454	19.4267	3.97611	1711.66	240012	420.666	2	6	5.35587e-09	0.000287166	352.873	377.866	374.08	24.3353	27.9476	20.7186	14.8987	22.3484	21.0329
16732755	ENST00000529750 // GRAMD1B // GRAM domain containing 1B // 11q24.1 // 57476 /// NM_020716 // GRAMD1B // GRAM domain containing 1B // 11q24.1 // 57476 /// AK297606 // GRAMD1B // GRAM domain containing 1B // 11q24.1 // 57476 /// BC105931 // GRAMD1B // GRAM domain containing 1B // 11q24.1 // 57476 /// BC105932 // GRAMD1B // GRAM domain containing 1B // 11q24.1 // 57476 /// BC105741 // GRAMD1B // GRA…	537.071	34.8216	91.3596	3.68834	147.435	5.64174	421.653	353619	2515.95	2	6	3.52583e-07	0.0189044	546.372	566.298	498.543	88.2948	95.4531	90.3309	147.187	153.196	141.921
16732807	ENST00000456829 // VWA5A // von Willebrand factor A domain containing 5A // 11q24.1 // 4013 /// NM_001130142 // VWA5A // von Willebrand factor A domain containing 5A // 11q24.1 // 4013 /// NM_014622 // VWA5A // von Willebrand factor A domain containing 5A // 11q24.1 // 4013 /// ENST00000392748 // VWA5A // von Willebrand factor A domain containing 5A // 11q24.1 // 4013 /// ENST00000449321 // VWA5A…	297.022	6.99235	624.545	19.3393	417.955	11.5121	444.454	164576	1110.86	2	6	3.01383e-07	0.0161593	300.209	301.853	289.004	604.429	626.205	643.001	429.323	418.24	406.304
16732880	ENST00000532692 // SPA17 // sperm autoantigenic protein 17 // 11q24.2 // 53340 /// NM_017425 // SPA17 // sperm autoantigenic protein 17 // 11q24.2 // 53340 /// ENST00000227135 // SPA17 // sperm autoantigenic protein 17 // 11q24.2 // 53340 /// AF334735 // SPA17 // sperm autoantigenic protein 17 // 11q24.2 // 53340 /// ENST00000524614 // SPA17 // sperm autoantigenic protein 17 // 11q24.2 // 53340 /…	550.509	20.0859	1859.57	61.6287	1398.55	56.0343	540.503	2.64536e+06	14682.8	2	6	1.68174e-07	0.00901698	533.913	572.838	544.776	1801.08	1923.92	1853.72	1341.11	1401.47	1453.06
16733045	NM_004879 // EI24 // etoposide induced 2.4 mRNA // 11q24 // 9538 /// ENST00000278903 // EI24 // etoposide induced 2.4 mRNA // 11q24 // 9538 /// NM_001007277 // EI24 // etoposide induced 2.4 mRNA // 11q24 // 9538 /// ENST00000343678 // EI24 // etoposide induced 2.4 mRNA // 11q24 // 9538 /// AK316539 // EI24 // etoposide induced 2.4 mRNA // 11q24 // 9538 /// BC002390 // EI24 // etoposide induced 2.…	1978.59	32.2973	3581.26	102.445	3343.62	94.2763	329.601	4.48832e+06	40852.4	2	6	7.33829e-07	0.0393457	1949.59	2013.39	1972.79	3517.93	3699.45	3526.39	3242.63	3429.3	3358.93
16733216	ENST00000533050 // FAM118B // family with sequence similarity 118, member B // 11q24.2 // 79607 /// NM_024556 // FAM118B // family with sequence similarity 118, member B // 11q24.2 // 79607 /// BC001647 // FAM118B // family with sequence similarity 118, member B // 11q24.2 // 79607 /// ENST00000527247 // FAM118B // family with sequence similarity 118, member B // 11q24.2 // 79607 /// ENST00000531…	827.424	20.3753	1492.7	22.7253	1346.07	34.1974	523.363	733075	4202.11	2	6	1.85144e-07	0.00992684	850.941	815.049	816.283	1495.4	1513.95	1468.74	1333.22	1320.15	1384.83
16733516	NM_139055 // ADAMTS15 // ADAM metallopeptidase with thrombospondin type 1 motif, 15 // 11q25 // 170689 /// ENST00000299164 // ADAMTS15 // ADAM metallopeptidase with thrombospondin type 1 motif, 15 // 11q25 // 170689 /// BC109114 // ADAMTS15 // ADAM metallopeptidase with thrombospondin type 1 motif, 15 // 11q25 // 170689	89.8349	5.08979	190.303	33.1069	1142.05	77.1179	429.271	2.02305e+06	14138.3	2	6	3.34268e-07	0.0179224	93.4139	84.0082	92.0827	189.487	157.611	223.81	1216.38	1147.33	1062.42
16733550	---	630.388	3.58612	1.18949	1.16988	6.34619	5.21092	28466.5	785347	82.7652	2	6	1.17006e-12	6.27353e-08	629.803	627.131	634.231	1.20935	0.00981472	2.34932	2.0519	4.84328	12.1434
16734395	NR_030158 // MIR483 // microRNA 483 // 11p15.5 // 619552	164.512	2.64105	83.183	2.55979	79.9213	7.02791	328.535	13780.8	125.838	2	6	7.40928e-07	0.0397263	167.316	162.072	164.149	82.0564	81.3797	86.1128	86.9728	79.8737	72.9172
16734650	---	272.366	18.2525	19.1644	7.22569	22.6887	6.06775	449.316	126462	844.363	2	6	2.91768e-07	0.0156437	251.835	286.756	278.506	23.6754	22.9874	10.8303	18.6764	29.6691	19.7205
16735018	NM_001164 // APBB1 // amyloid beta (A4) precursor protein-binding, family B, member 1 (Fe65) // 11p15 // 322 /// ENST00000299402 // APBB1 // amyloid beta (A4) precursor protein-binding, family B, member 1 (Fe65) // 11p15 // 322 /// ENST00000389906 // APBB1 // amyloid beta (A4) precursor protein-binding, family B, member 1 (Fe65) // 11p15 // 322 /// NM_145689 // APBB1 // amyloid beta (A4) precurso…	234.67	22.4404	643.118	20.5669	574.554	12.7971	394.907	287052	2180.66	2	6	4.28568e-07	0.0229785	224.134	219.435	260.439	645.962	662.115	621.277	586.086	560.786	576.789
16735348	NR_045405 // RIC3 // resistance to inhibitors of cholinesterase 3 homolog (C. elegans) // 11p15.4 // 79608 /// NM_024557 // RIC3 // resistance to inhibitors of cholinesterase 3 homolog (C. elegans) // 11p15.4 // 79608 /// NM_001206671 // RIC3 // resistance to inhibitors of cholinesterase 3 homolog (C. elegans) // 11p15.4 // 79608 /// ENST00000343202 // RIC3 // resistance to inhibitors of cholines…	466.96	9.412	79.7874	5.98239	96.6104	18.6423	913.341	287344	943.824	2	6	3.50907e-08	0.00188146	465.078	458.631	477.171	83.2407	83.2419	72.8795	117.647	82.1382	90.0461
16735366	NR_073006 // LMO1 // LIM domain only 1 (rhombotin 1) // 11p15 // 4004 /// NM_002315 // LMO1 // LIM domain only 1 (rhombotin 1) // 11p15 // 4004 /// ENST00000335790 // LMO1 // LIM domain only 1 (rhombotin 1) // 11p15 // 4004 /// NM_001270428 // LMO1 // LIM domain only 1 (rhombotin 1) // 11p15 // 4004 /// M26682 // LMO1 // LIM domain only 1 (rhombotin 1) // 11p15 // 4004 /// ENST00000524379 // LMO1…	293.004	6.42241	25.313	3.7677	34.2997	7.3913	1889.64	138667	220.148	2	6	3.98254e-09	0.000213532	285.595	296.423	296.993	21.8233	24.8078	29.3077	27.6942	42.2829	32.922
16735557	NM_020974 // SCUBE2 // signal peptide, CUB domain, EGF-like 2 // 11p15.3 // 57758 /// ENST00000520467 // SCUBE2 // signal peptide, CUB domain, EGF-like 2 // 11p15.3 // 57758 /// NM_001170690 // SCUBE2 // signal peptide, CUB domain, EGF-like 2 // 11p15.3 // 57758 /// ENST00000450649 // SCUBE2 // signal peptide, CUB domain, EGF-like 2 // 11p15.3 // 57758 /// BC111690 // SCUBE2 // signal peptide, CU…	90.0374	9.56112	303.026	32.4209	810.168	49.3869	343.901	821144	7163.2	2	6	6.46765e-07	0.0346776	85.3449	83.7293	101.038	323.133	265.625	320.321	858.825	811.595	760.082
16735801	NM_001172705 // EIF4G2 // eukaryotic translation initiation factor 4 gamma, 2 // 11p15 // 1982 /// ENST00000526148 // EIF4G2 // eukaryotic translation initiation factor 4 gamma, 2 // 11p15 // 1982 /// NM_001418 // EIF4G2 // eukaryotic translation initiation factor 4 gamma, 2 // 11p15 // 1982 /// ENST00000339995 // EIF4G2 // eukaryotic translation initiation factor 4 gamma, 2 // 11p15 // 1982 /// …	4360.88	40.9163	6351.17	102.133	5764.81	121.117	351.606	6276058	53549.1	2	6	6.05518e-07	0.0324661	4333.21	4407.88	4341.56	6235.74	6429.84	6387.91	5672.48	5720.01	5901.95
16735895	NM_015881 // DKK3 // dickkopf 3 homolog (Xenopus laevis) // 11p15.2 // 27122 /// ENST00000396505 // DKK3 // dickkopf 3 homolog (Xenopus laevis) // 11p15.2 // 27122 /// NM_013253 // DKK3 // dickkopf 3 homolog (Xenopus laevis) // 11p15.2 // 27122 /// NM_001018057 // DKK3 // dickkopf 3 homolog (Xenopus laevis) // 11p15.2 // 27122 /// ENST00000326932 // DKK3 // dickkopf 3 homolog (Xenopus laevis) // …	259.812	18.5568	573.319	40.6356	1669.34	95.4878	443.555	3.28631e+06	22227.1	2	6	3.03207e-07	0.0162571	277.449	240.455	261.531	556.95	543.421	619.586	1779.6	1613.76	1614.66
16735994	NM_001102669 // RRAS2 // related RAS viral (r-ras) oncogene homolog 2 // 11p15.2 // 22800 /// NM_001177314 // RRAS2 // related RAS viral (r-ras) oncogene homolog 2 // 11p15.2 // 22800 /// NM_001177315 // RRAS2 // related RAS viral (r-ras) oncogene homolog 2 // 11p15.2 // 22800 /// ENST00000537760 // RRAS2 // related RAS viral (r-ras) oncogene homolog 2 // 11p15.2 // 22800 /// ENST00000575160 // R…	1552.48	23.7892	371.598	24.5931	459.389	66.7554	692.295	2.59705e+06	11254.1	2	6	8.03261e-08	0.00430685	1536.14	1541.54	1579.77	343.615	381.402	389.778	413.829	536.016	428.321
16736855	---	829.193	29.6956	17.1889	6.5557	19.4406	9.7601	1933.78	1315054	2040.13	2	6	3.71641e-09	0.000199263	863.196	808.362	816.02	24.5614	14.9902	12.0152	8.85201	21.3926	28.0772
16736891	NM_031217 // KIF18A // kinesin family member 18A // 11p14.1 // 81930 /// ENST00000263181 // KIF18A // kinesin family member 18A // 11p14.1 // 81930 /// AY791349 // KIF18A // kinesin family member 18A // 11p14.1 // 81930 /// ENST00000533466 // KIF18A // kinesin family member 18A // 11p14.1 // 81930 /// ENST00000526288 // KIF18A // kinesin family member 18A // 11p14.1 // 81930 /// ENST00000531047 /…	1176.45	22.5767	1904.56	45.9625	1051.39	16.4079	660.743	1.27368e+06	5782.96	2	6	9.23344e-08	0.00495069	1163.36	1163.47	1202.52	1857.15	1948.93	1907.59	1068.1	1050.76	1035.3
16737151	NM_001326 // CSTF3 // cleavage stimulation factor, 3' pre-RNA, subunit 3, 77kDa // 11p13 // 1479 /// ENST00000323959 // CSTF3 // cleavage stimulation factor, 3' pre-RNA, subunit 3, 77kDa // 11p13 // 1479 /// NM_001033506 // CSTF3 // cleavage stimulation factor, 3' pre-RNA, subunit 3, 77kDa // 11p13 // 1479 /// ENST00000438862 // CSTF3 // cleavage stimulation factor, 3' pre-RNA, subunit 3, 77kDa /…	1682.63	95.728	578.352	36.3561	510.733	35.386	331.921	2597347	23475.6	2	6	7.18681e-07	0.0385335	1600.65	1659.41	1787.83	538.705	586.223	610.128	471.387	520.864	539.95
16737344	ENST00000378880 // PAMR1 // peptidase domain containing associated with muscle regeneration 1 // 11p13 // 25891 /// NM_015430 // PAMR1 // peptidase domain containing associated with muscle regeneration 1 // 11p13 // 25891 /// ENST00000278360 // PAMR1 // peptidase domain containing associated with muscle regeneration 1 // 11p13 // 25891 /// NM_001001991 // PAMR1 // peptidase domain containing asso…	1134.81	38.2088	28.0172	3.77821	30.4369	3.88186	2462.28	2.44465e+06	2978.52	2	6	1.80203e-09	9.66196e-05	1163.76	1091.5	1149.18	26.5609	25.1838	32.3069	32.876	25.9605	32.4741
16737543	NM_001258320 // TP53I11 // tumor protein p53 inducible protein 11 // 11p11.2 // 9537 /// NM_001258321 // TP53I11 // tumor protein p53 inducible protein 11 // 11p11.2 // 9537 /// ENST00000533940 // TP53I11 // tumor protein p53 inducible protein 11 // 11p11.2 // 9537 /// NM_001258322 // TP53I11 // tumor protein p53 inducible protein 11 // 11p11.2 // 9537 /// NM_001258324 // TP53I11 // tumor protein…	2213.74	119.742	250.974	14.407	531.626	8.04266	694.1	6.76073e+06	29220.8	2	6	7.97037e-08	0.00427347	2347.11	2115.46	2178.65	257.481	260.981	234.462	540.64	525.183	529.054
16738137	NM_024783 // AGBL2 // ATP/GTP binding protein-like 2 // 11p11.2 // 79841 /// ENST00000525123 // AGBL2 // ATP/GTP binding protein-like 2 // 11p11.2 // 79841 /// ENST00000298861 // AGBL2 // ATP/GTP binding protein-like 2 // 11p11.2 // 79841 /// BC036234 // AGBL2 // ATP/GTP binding protein-like 2 // 11p11.2 // 79841 /// ENST00000357610 // AGBL2 // ATP/GTP binding protein-like 2 // 11p11.2 // 79841 /…	232.258	18.0098	26.1552	3.01282	16.3326	4.82869	375.051	89199	713.495	2	6	4.99705e-07	0.0267927	252.895	219.718	224.162	23.6449	29.4962	25.3244	10.85	19.9524	18.1954
16738205	NM_015231 // NUP160 // nucleoporin 160kDa // 11p11.2 // 23279 /// ENST00000378460 // NUP160 // nucleoporin 160kDa // 11p11.2 // 23279 /// BC125227 // NUP160 // nucleoporin 160kDa // 11p11.2 // 23279 /// BC125228 // NUP160 // nucleoporin 160kDa // 11p11.2 // 23279 /// AK304308 // NUP160 // nucleoporin 160kDa // 11p11.2 // 23279 /// AK302396 // NUP160 // nucleoporin 160kDa // 11p11.2 // 23279 /// B…	1816.77	19.4733	904.067	8.9302	735.745	16.4927	4165.68	2.02998e+06	1461.93	2	6	3.72707e-10	1.99834e-05	1835.35	1818.46	1796.51	904.701	894.837	912.664	749.305	717.385	740.545
16738479	NM_014096 // SLC43A3 // solute carrier family 43, member 3 // 11q11 // 29015 /// NM_199329 // SLC43A3 // solute carrier family 43, member 3 // 11q11 // 29015 /// ENST00000395123 // SLC43A3 // solute carrier family 43, member 3 // 11q11 // 29015 /// ENST00000395124 // SLC43A3 // solute carrier family 43, member 3 // 11q11 // 29015 /// NM_017611 // SLC43A3 // solute carrier family 43, member 3 // 1…	1014.3	24.9083	25.2755	8.95739	35.8634	2.97935	4092	1.93561e+06	1419.07	2	6	3.93191e-10	2.10817e-05	1032.71	985.956	1024.22	34.4278	16.5267	24.8719	32.4261	37.7053	37.4588
16738512	ENST00000278426 // SLC43A1 // solute carrier family 43, member 1 // 11q12.1 // 8501 /// NM_003627 // SLC43A1 // solute carrier family 43, member 1 // 11q12.1 // 8501 /// NM_001198810 // SLC43A1 // solute carrier family 43, member 1 // 11q12.1 // 8501 /// ENST00000528450 // SLC43A1 // solute carrier family 43, member 1 // 11q12.1 // 8501 /// AB103033 // SLC43A1 // solute carrier family 43, member …	841.638	26.8648	63.071	9.02481	88.5347	12.9089	1815.81	1.17398e+06	1939.6	2	6	4.4875e-09	0.000240606	869.54	815.948	839.427	59.4018	56.4586	73.3525	103.285	83.0213	79.2982
16739132	NM_013402 // FADS1 // fatty acid desaturase 1 // 11q12.2-q13.1 // 3992 /// AK298871 // FADS1 // fatty acid desaturase 1 // 11q12.2-q13.1 // 3992 /// AK289552 // FADS1 // fatty acid desaturase 1 // 11q12.2-q13.1 // 3992 /// AF226273 // FADS1 // fatty acid desaturase 1 // 11q12.2-q13.1 // 3992 /// AF084558 // FADS1 // fatty acid desaturase 1 // 11q12.2-q13.1 // 3992 /// BC007846 // FADS1 // fatty a…	3124.33	50.8663	2728.62	27.9939	1875.87	32.0476	833.005	2.44242e+06	8796.17	2	6	4.62102e-08	0.00247765	3079.44	3113.98	3179.58	2696.63	2740.56	2748.66	1908.8	1844.79	1874.02
16739435	ENST00000532208 // C11orf48 // chromosome 11 open reading frame 48 // 11q12.3 // 79081 /// ENST00000354588 // C11orf48 // chromosome 11 open reading frame 48 // 11q12.3 // 79081 /// NM_024099 // C11orf48 // chromosome 11 open reading frame 48 // 11q12.3 // 79081 /// AK055736 // C11orf48 // chromosome 11 open reading frame 48 // 11q12.3 // 79081 /// ENST00000431002 // C11orf48 // chromosome 11 ope…	762.135	6.38839	402.072	15.0768	315.172	18.2654	839.984	336973	1203.5	2	6	4.50718e-08	0.00241662	768.613	755.84	761.953	384.666	411.074	410.477	313.661	334.146	297.709
16739636	AK095849 // SNHG1 // small nucleolar RNA host gene 1 (non-protein coding) // 11q12.3 // 23642	1774.11	24.8265	590.308	39.4852	570.002	24.9451	1528.93	2.85165e+06	5595.39	2	6	7.51013e-09	0.000402671	1760.07	1759.47	1802.77	560.143	575.784	634.999	546.433	567.445	596.127
16739752	ENST00000323646 // PLA2G16 // phospholipase A2, group XVI // 11q12.3 // 11145 /// NM_007069 // PLA2G16 // phospholipase A2, group XVI // 11q12.3 // 11145 /// NM_001128203 // PLA2G16 // phospholipase A2, group XVI // 11q12.3 // 11145 /// ENST00000415826 // PLA2G16 // phospholipase A2, group XVI // 11q12.3 // 11145 /// BC001387 // PLA2G16 // phospholipase A2, group XVI // 11q12.3 // 11145 /// ENST0…	1616.19	131.484	215.879	10.7992	130.694	6.61436	358.9	4174842	34896.9	2	6	5.69635e-07	0.0305421	1682.84	1701.01	1464.73	214.022	206.129	227.486	128.765	138.059	125.259
16740778	NM_001532 // SLC29A2 // solute carrier family 29 (nucleoside transporters), member 2 // 11q13 // 3177 /// ENST00000357440 // SLC29A2 // solute carrier family 29 (nucleoside transporters), member 2 // 11q13 // 3177 /// ENST00000544554 // SLC29A2 // solute carrier family 29 (nucleoside transporters), member 2 // 11q13 // 3177 /// ENST00000546034 // SLC29A2 // solute carrier family 29 (nucleoside tr…	624.293	26.5499	248.811	6.82989	111.085	11.175	724.545	423339	1752.85	2	6	7.01108e-08	0.00375913	628.26	648.637	595.984	253.049	252.452	240.932	98.1919	117.996	117.066
16741267	NM_004923 // MTL5 // metallothionein-like 5, testis-specific (tesmin) // 11q13.2-q13.3 // 9633 /// ENST00000255087 // MTL5 // metallothionein-like 5, testis-specific (tesmin) // 11q13.2-q13.3 // 9633 /// NM_001039656 // MTL5 // metallothionein-like 5, testis-specific (tesmin) // 11q13.2-q13.3 // 9633 /// ENST00000544963 // MTL5 // metallothionein-like 5, testis-specific (tesmin) // 11q13.2-q13.3 …	363.735	26.0015	29.4972	5.72921	15.8948	13.86	387.722	232893	1802.01	2	6	4.52647e-07	0.0242696	375.293	333.959	381.954	25.823	36.0987	26.57	0.0722629	21.7237	25.8885
16741501	ENST00000355527 // DHCR7 // 7-dehydrocholesterol reductase // 11q13.4 // 1717 /// NM_001360 // DHCR7 // 7-dehydrocholesterol reductase // 11q13.4 // 1717 /// NM_001163817 // DHCR7 // 7-dehydrocholesterol reductase // 11q13.4 // 1717 /// ENST00000407721 // DHCR7 // 7-dehydrocholesterol reductase // 11q13.4 // 1717 /// AF067127 // DHCR7 // 7-dehydrocholesterol reductase // 11q13.4 // 1717 /// AK289…	2291.74	21.8389	2124.74	56.742	677.523	80.2271	699.899	4728045	20266	2	6	7.77471e-08	0.00416857	2304.18	2266.53	2304.52	2161.77	2059.41	2153.04	762.919	665.919	603.729
16741914	NM_015159 // FAM168A // family with sequence similarity 168, member A // 11q13.4 // 23201 /// ENST00000356467 // FAM168A // family with sequence similarity 168, member A // 11q13.4 // 23201 /// ENST00000064778 // FAM168A // family with sequence similarity 168, member A // 11q13.4 // 23201 /// D87470 // FAM168A // family with sequence similarity 168, member A // 11q13.4 // 23201 /// ENST0000045044…	580.559	17.911	1054.92	32.5064	1368.3	30.9938	605.477	943771	4676.16	2	6	1.19848e-07	0.00642589	561.331	596.77	583.577	1081.89	1064.05	1018.83	1348.23	1352.68	1404
16742084	---	182.364	4.95228	38.8928	10.2624	48.7	5.64008	357.678	38546.2	323.304	2	6	5.75447e-07	0.0308537	181.744	177.751	187.597	27.1193	43.6155	45.9435	47.7665	54.7486	43.5849
16742202	NM_004041 // ARRB1 // arrestin, beta 1 // 11q13 // 408 /// NM_020251 // ARRB1 // arrestin, beta 1 // 11q13 // 408 /// ENST00000420843 // ARRB1 // arrestin, beta 1 // 11q13 // 408 /// ENST00000360025 // ARRB1 // arrestin, beta 1 // 11q13 // 408 /// BC003636 // ARRB1 // arrestin, beta 1 // 11q13 // 408 /// FJ348262 // ARRB1 // arrestin, beta 1 // 11q13 // 408 /// AF084040 // ARRB1 // arrestin, beta…	469.474	19.3544	39.0443	1.71689	168.063	27.3683	389.81	292764	2253.13	2	6	4.45468e-07	0.0238846	460.947	455.847	491.627	37.9595	41.0237	38.1496	196.764	142.258	165.166
16742244	ENST00000529721 // GDPD5 // glycerophosphodiester phosphodiesterase domain containing 5 // 11q13.4-q13.5 // 81544 /// ENST00000336898 // GDPD5 // glycerophosphodiester phosphodiesterase domain containing 5 // 11q13.4-q13.5 // 81544 /// NM_030792 // GDPD5 // glycerophosphodiester phosphodiesterase domain containing 5 // 11q13.4-q13.5 // 81544 /// BC018771 // GDPD5 // glycerophosphodiester phosphod…	223.802	7.09742	69.651	3.81354	108.792	4.1726	701.867	38521.7	164.654	2	6	7.7098e-08	0.00413376	227.235	215.641	228.53	69.0972	66.1447	73.7112	113.254	108.136	104.987
16742294	ENST00000304771 // MAP6 // microtubule-associated protein 6 // 11q13.5 // 4135 /// NM_033063 // MAP6 // microtubule-associated protein 6 // 11q13.5 // 4135 /// NM_207577 // MAP6 // microtubule-associated protein 6 // 11q13.5 // 4135 /// ENST00000434603 // MAP6 // microtubule-associated protein 6 // 11q13.5 // 4135 /// BC150254 // MAP6 // microtubule-associated protein 6 // 11q13.5 // 4135 /// ENS…	100.945	16.8853	1582.91	21.3506	1997.13	117.473	615.163	5963310	29081.6	2	6	1.14302e-07	0.00612854	82.3048	105.312	115.217	1585.01	1560.59	1603.13	1870.13	2019.34	2101.91
16742491	ENST00000525428 // CLNS1A // chloride channel, nucleotide-sensitive, 1A // 11q13.5-q14 // 1207 /// NM_001293 // CLNS1A // chloride channel, nucleotide-sensitive, 1A // 11q13.5-q14 // 1207 /// ENST00000528364 // CLNS1A // chloride channel, nucleotide-sensitive, 1A // 11q13.5-q14 // 1207 /// U53454 // CLNS1A // chloride channel, nucleotide-sensitive, 1A // 11q13.5-q14 // 1207 /// BC119634 // CLNS1A…	1535.8	16.0228	3152.85	82.9721	2790.6	38.6929	750.258	4.3206e+06	17276.5	2	6	6.31731e-08	0.00338715	1553.58	1531.33	1522.49	3100.75	3109.28	3248.53	2811.59	2814.26	2745.95
16742520	ENST00000308488 // RSF1 // remodeling and spacing factor 1 // 11q14.1 // 51773 /// NM_016578 // RSF1 // remodeling and spacing factor 1 // 11q14.1 // 51773 /// AF380176 // RSF1 // remodeling and spacing factor 1 // 11q14.1 // 51773 /// AF227948 // RSF1 // remodeling and spacing factor 1 // 11q14.1 // 51773 /// AF059317 // RSF1 // remodeling and spacing factor 1 // 11q14.1 // 51773 /// ENST0000036…	1692.37	66.5746	633.623	24.7817	595.021	22.2186	629.952	2.32661e+06	11079.9	2	6	1.06476e-07	0.00570893	1623.83	1696.49	1756.79	613.244	626.415	661.209	575.468	590.412	619.183
16742638	ENST00000340067 // KCTD21 // potassium channel tetramerisation domain containing 21 // 11q14.1 // 283219 /// NM_001029859 // KCTD21 // potassium channel tetramerisation domain containing 21 // 11q14.1 // 283219 /// BC036058 // KCTD21 // potassium channel tetramerisation domain containing 21 // 11q14.1 // 283219 /// AK300320 // KCTD21 // potassium channel tetramerisation domain containing 21 // 11…	80.7814	3.55349	485.914	14.5173	358.671	13.6958	940.057	257546	821.906	2	6	3.21921e-08	0.00172605	83.8756	81.5681	76.9004	496.912	491.372	469.459	363.42	369.361	343.233
16742692	ENST00000278550 // ODZ4 // odz, odd Oz/ten-m homolog 4 (Drosophila) // 11q14.1 // 26011 /// NM_001098816 // ODZ4 // odz, odd Oz/ten-m homolog 4 (Drosophila) // 11q14.1 // 26011 /// ENST00000532654 // ODZ4 // odz, odd Oz/ten-m homolog 4 (Drosophila) // 11q14.1 // 26011 /// ENST00000528688 // ODZ4 // odz, odd Oz/ten-m homolog 4 (Drosophila) // 11q14.1 // 26011 /// ENST00000531583 // ODZ4 // odz, od…	282.186	25.8907	1556.51	72.4157	1038.08	49.3392	442.709	2.46404e+06	16697.4	2	6	3.04936e-07	0.0163498	281.31	308.504	256.745	1487.27	1631.73	1550.52	1093.8	999.95	1020.48
16742963	ENST00000316356 // SYTL2 // synaptotagmin-like 2 // 11q14 // 54843 /// NM_032943 // SYTL2 // synaptotagmin-like 2 // 11q14 // 54843 /// NM_001162951 // SYTL2 // synaptotagmin-like 2 // 11q14 // 54843 /// NM_001162953 // SYTL2 // synaptotagmin-like 2 // 11q14 // 54843 /// ENST00000389960 // SYTL2 // synaptotagmin-like 2 // 11q14 // 54843 /// ENST00000528231 // SYTL2 // synaptotagmin-like 2 // 11q1…	89.8348	9.24169	364.15	22.6225	1078.87	33.473	1366.07	1.56426e+06	3435.26	2	6	1.05218e-08	0.000564149	81.1654	99.5583	88.7806	345.294	357.922	389.234	1046.98	1075.91	1113.73
16743104	NM_022337 // RAB38 // RAB38, member RAS oncogene family // 11q14 // 23682 /// ENST00000243662 // RAB38 // RAB38, member RAS oncogene family // 11q14 // 23682 /// BC015808 // RAB38 // RAB38, member RAS oncogene family // 11q14 // 23682	478.857	26.6171	101.005	10.1519	57.2608	4.84623	579.203	322429	1670.03	2	6	1.36817e-07	0.00733572	507.244	474.868	454.46	112.642	96.4125	93.9613	51.8906	61.3084	58.5835
16743111	NM_001814 // CTSC // cathepsin C // 11q14.2 // 1075 /// ENST00000227266 // CTSC // cathepsin C // 11q14.2 // 1075 /// NM_148170 // CTSC // cathepsin C // 11q14.2 // 1075 /// ENST00000524463 // CTSC // cathepsin C // 11q14.2 // 1075 /// NM_001114173 // CTSC // cathepsin C // 11q14.2 // 1075 /// ENST00000529974 // CTSC // cathepsin C // 11q14.2 // 1075 /// AK296190 // CTSC // cathepsin C // 11q14.2…	4909.45	48.8013	1821.7	40.916	1652.1	59.8725	3960.52	20173324	15280.8	2	6	4.33631e-10	2.325e-05	4922.1	4950.68	4855.57	1776.24	1833.28	1855.58	1586.51	1665.97	1703.82
16743328	BC001972 // TAF1D // TATA box binding protein (TBP)-associated factor, RNA polymerase I, D, 41kDa // 11q21 // 79101 /// ENST00000323981 // MIR1304 // microRNA 1304 // --- // 100302240 /// ENST00000323981 // SNORD5 // small nucleolar RNA, C/D box 5 // 11q21 // 692072 /// ENST00000323981 // SNORA32 // small nucleolar RNA, H/ACA box 32 // 11q21 // 692063 /// ENST00000323981 // SNORA40 // small nucle…	3076.44	34.2914	1236.06	59.7853	1266.13	151.706	360.087	6.66514e+06	55529.5	2	6	5.64071e-07	0.0302438	3040.46	3108.74	3080.13	1264.47	1167.37	1276.35	1110.98	1273.27	1414.14
16743340	NR_003036 // SNORD6 // small nucleolar RNA, C/D box 6 // 11q21 // 692075 /// AK057183 // TAF1D // TATA box binding protein (TBP)-associated factor, RNA polymerase I, D, 41kDa // 11q21 // 79101	746.259	12.1999	308.682	13.7734	341.856	33.4165	367.078	356115	2910.41	2	6	5.32703e-07	0.0285619	735.163	759.323	744.289	318.889	293.016	314.142	343.185	374.589	307.795
16743342	AK128061 // TAF1D // TATA box binding protein (TBP)-associated factor, RNA polymerase I, D, 41kDa // 11q21 // 79101 /// AK057183 // TAF1D // TATA box binding protein (TBP)-associated factor, RNA polymerase I, D, 41kDa // 11q21 // 79101 /// ENST00000530769 // MIR1304 // microRNA 1304 // --- // 100302240 /// ENST00000530769 // SNORD5 // small nucleolar RNA, C/D box 5 // 11q21 // 692072 /// ENST0000…	1850.29	28.8756	522.02	51.0966	696.372	27.3535	1118.4	3.1262e+06	8385.75	2	6	1.91462e-08	0.00102656	1817.21	1863.14	1870.5	554.169	463.101	548.79	682.436	727.887	678.793
16743517	ENST00000524717 // MAML2 // mastermind-like 2 (Drosophila) // 11q21 // 84441 /// NM_032427 // MAML2 // mastermind-like 2 (Drosophila) // 11q21 // 84441 /// ENST00000440572 // MAML2 // mastermind-like 2 (Drosophila) // 11q21 // 84441 /// AY040322 // MAML2 // mastermind-like 2 (Drosophila) // 11q21 // 84441	348.506	42.8083	1401.52	101.609	2245.38	103.586	355.161	5.41904e+06	45773.9	2	6	5.87664e-07	0.0315088	331.549	316.775	397.196	1394.1	1506.63	1303.82	2190.48	2364.86	2180.79
16743978	NM_001256424 // GUCY1A2 // guanylate cyclase 1, soluble, alpha 2 // 11q21-q22 // 2977 /// NM_000855 // GUCY1A2 // guanylate cyclase 1, soluble, alpha 2 // 11q21-q22 // 2977 /// ENST00000526355 // GUCY1A2 // guanylate cyclase 1, soluble, alpha 2 // 11q21-q22 // 2977 /// ENST00000282249 // GUCY1A2 // guanylate cyclase 1, soluble, alpha 2 // 11q21-q22 // 2977 /// BC144033 // GUCY1A2 // guanylate cyc…	58.8063	20.9018	641.975	66.2616	1112.16	18.5693	484.52	1.67072e+06	10344.6	2	6	2.33017e-07	0.0124937	34.7179	69.5484	72.1527	642.436	575.485	708.005	1117.13	1091.62	1127.75
16744043	ENST00000531293 // SLN // sarcolipin // 11q22-q23 // 6588 /// NM_003063 // SLN // sarcolipin // 11q22-q23 // 6588 /// ENST00000305991 // SLN // sarcolipin // 11q22-q23 // 6588 /// ENST00000525934 // SLN // sarcolipin // 11q22-q23 // 6588 /// BC094685 // SLN // sarcolipin // 11q22-q23 // 6588	39.0542	3.13555	52.1657	8.70158	149.833	1.21315	378.919	21982.6	174.042	2	6	4.84673e-07	0.0259867	37.8319	36.714	42.6169	46.0785	62.1322	48.2863	150.183	148.483	150.832
16744049	ENST00000429869 // SLC35F2 // solute carrier family 35, member F2 // 11q22.3 // 54733 /// NM_017515 // SLC35F2 // solute carrier family 35, member F2 // 11q22.3 // 54733 /// ENST00000525815 // SLC35F2 // solute carrier family 35, member F2 // 11q22.3 // 54733 /// BC039195 // SLC35F2 // solute carrier family 35, member F2 // 11q22.3 // 54733 /// BC048302 // SLC35F2 // solute carrier family 35, mem…	907.555	53.0768	249.498	9.96614	304.31	12.9355	389.106	799949	6167.59	2	6	4.47871e-07	0.0240135	939.799	846.296	936.571	250.997	238.867	258.629	294.574	318.988	299.368
16744370	ENST00000531198 // CRYAB // crystallin, alpha B // 11q22.3-q23.1 // 1410 /// ENST00000576088 // CRYAB // crystallin, alpha B // 11q22.3-q23.1 // 1410 /// ENST00000526180 // CRYAB // crystallin, alpha B // 11q22.3-q23.1 // 1410 /// ENST00000533475 // CRYAB // crystallin, alpha B // 11q22.3-q23.1 // 1410 /// ENST00000574550 // CRYAB // crystallin, alpha B // 11q22.3-q23.1 // 1410 /// ENST0000057260…	26.8464	17.8375	7.0821	1.66893	1068.76	99.5876	324.231	2.21312e+06	20477.3	2	6	7.70548e-07	0.0413145	9.94392	25.1042	45.491	8.53038	5.25696	7.45895	1064.59	1170.37	971.322
16744524	NM_020886 // USP28 // ubiquitin specific peptidase 28 // 11q23 // 57646 /// ENST00000003302 // USP28 // ubiquitin specific peptidase 28 // 11q23 // 57646 /// AF266283 // USP28 // ubiquitin specific peptidase 28 // 11q23 // 57646 /// AK304770 // USP28 // ubiquitin specific peptidase 28 // 11q23 // 57646 /// BC065928 // USP28 // ubiquitin specific peptidase 28 // 11q23 // 57646 /// AK304376 // USP2…	2104.59	63.6772	980.286	54.2345	671.776	13.9115	711.897	3.41222e+06	14379.4	2	6	7.38981e-08	0.0039622	2031.53	2134.02	2148.24	924.45	1032.76	983.644	674.976	656.544	683.809
16744822	ENST00000392937 // BACE1 // beta-site APP-cleaving enzyme 1 // 11q23.2-q23.3 // 23621 /// ENST00000313005 // BACE1 // beta-site APP-cleaving enzyme 1 // 11q23.2-q23.3 // 23621 /// NM_012104 // BACE1 // beta-site APP-cleaving enzyme 1 // 11q23.2-q23.3 // 23621 /// NM_001207048 // BACE1 // beta-site APP-cleaving enzyme 1 // 11q23.2-q23.3 // 23621 /// NM_138972 // BACE1 // beta-site APP-cleaving enz…	343.901	20.1398	1481.91	10.0274	1801.37	125.769	323.572	3.52134e+06	32648.1	2	6	7.75221e-07	0.041565	363.044	345.765	322.894	1470.45	1489.06	1486.23	1926.55	1802.55	1675.02
16745002	NM_005797 // MPZL2 // myelin protein zero-like 2 // 11q24 // 10205 /// NM_144765 // MPZL2 // myelin protein zero-like 2 // 11q24 // 10205 /// ENST00000438295 // MPZL2 // myelin protein zero-like 2 // 11q24 // 10205 /// ENST00000278937 // MPZL2 // myelin protein zero-like 2 // 11q24 // 10205 /// AF275945 // MPZL2 // myelin protein zero-like 2 // 11q24 // 10205 /// ENST00000527282 // MPZL2 // myeli…	160.69	7.85299	16.7585	4.18005	20.0725	7.6341	442.073	40500.3	274.844	2	6	3.06246e-07	0.01642	168.014	161.657	152.398	17.9276	12.1184	20.2296	11.7101	21.8386	26.6687
16745148	ENST00000527673 // RPS25 // ribosomal protein S25 // 11q23.3 // 6230 /// ENST00000573464 // RPS25 // ribosomal protein S25 // 11q23.3 // 6230 /// ENST00000527853 // RPS25 // ribosomal protein S25 // 11q23.3 // 6230 /// ENST00000574244 // RPS25 // ribosomal protein S25 // 11q23.3 // 6230 /// ENST00000524864 // RPS25 // ribosomal protein S25 // 11q23.3 // 6230 /// ENST00000575083 // RPS25 // riboso…	743.629	22.9485	175.327	12.4314	228.236	15.9594	947.873	591396	1871.76	2	6	3.14048e-08	0.00168383	733.376	769.916	727.593	170.347	189.476	166.157	212.49	227.817	244.401
16745154	---	1263.98	20.4695	330.734	40.0935	419.576	19.5126	991.915	1.59185e+06	4814.46	2	6	2.74161e-08	0.00146997	1243.54	1263.92	1284.47	335.076	368.481	288.647	433.975	397.368	427.386
16745186	NM_006389 // HYOU1 // hypoxia up-regulated 1 // 11q23.1-q23.3 // 10525 /// NM_001130991 // HYOU1 // hypoxia up-regulated 1 // 11q23.1-q23.3 // 10525 /// ENST00000404233 // HYOU1 // hypoxia up-regulated 1 // 11q23.1-q23.3 // 10525 /// ENST00000571646 // HYOU1 // hypoxia up-regulated 1 // 11q23.1-q23.3 // 10525 /// U65785 // HYOU1 // hypoxia up-regulated 1 // 11q23.1-q23.3 // 10525 /// AK294905 // …	1677.02	56.0953	473.918	24.6042	467.012	40.2252	813.279	2.9116e+06	10740.2	2	6	4.96418e-08	0.00266164	1652.15	1741.25	1637.65	502.208	457.505	462.042	505.233	470.758	425.044
16745343	NM_004205 // USP2 // ubiquitin specific peptidase 2 // 11q23.3 // 9099 /// ENST00000260187 // USP2 // ubiquitin specific peptidase 2 // 11q23.3 // 9099 /// NM_171997 // USP2 // ubiquitin specific peptidase 2 // 11q23.3 // 9099 /// NM_001243759 // USP2 // ubiquitin specific peptidase 2 // 11q23.3 // 9099 /// ENST00000525735 // USP2 // ubiquitin specific peptidase 2 // 11q23.3 // 9099 /// ENST00000…	389.307	16.9153	114.988	10.0784	148.085	9.22092	426.885	134534	945.456	2	6	3.39865e-07	0.0182226	408.31	375.897	383.713	111.882	126.254	106.829	147.309	157.669	139.277
16745366	ENST00000284240 // THY1 // Thy-1 cell surface antigen // 11q23.3 // 7070 /// NM_006288 // THY1 // Thy-1 cell surface antigen // 11q23.3 // 7070 /// ENST00000528522 // THY1 // Thy-1 cell surface antigen // 11q23.3 // 7070 /// AB209209 // THY1 // Thy-1 cell surface antigen // 11q23.3 // 7070 /// ENST00000528295 // THY1 // Thy-1 cell surface antigen // 11q23.3 // 7070 /// ENST00000532974 // THY1 // …	2891.93	58.3537	112.609	22.2871	621.926	19.5166	4601.09	13136906	8565.52	2	6	2.76651e-10	1.48332e-05	2896.1	2948.08	2831.6	123.092	87.0133	127.722	641.171	602.149	622.457
16745563	ENST00000448775 // CLMP // CXADR-like membrane protein // 11q24.1 // 79827 /// NM_024769 // CLMP // CXADR-like membrane protein // 11q24.1 // 79827 /// AY326422 // CLMP // CXADR-like membrane protein // 11q24.1 // 79827 /// ENST00000527977 // CLMP // CXADR-like membrane protein // 11q24.1 // 79827 /// ENST00000529128 // CLMP // CXADR-like membrane protein // 11q24.1 // 79827 /// ENST00000530371 /…	819.125	47.0428	46.0825	19.2101	57.9819	17.7724	609.271	1.17708e+06	5795.82	2	6	1.17634e-07	0.00630717	765.864	854.999	836.514	27.729	44.4711	66.0476	41.9874	77.1142	54.8441
16745597	NM_003455 // ZNF202 // zinc finger protein 202 // 11q23.3 // 7753 /// ENST00000530393 // ZNF202 // zinc finger protein 202 // 11q23.3 // 7753 /// ENST00000336139 // ZNF202 // zinc finger protein 202 // 11q23.3 // 7753 /// ENST00000529691 // ZNF202 // zinc finger protein 202 // 11q23.3 // 7753 /// BC013382 // ZNF202 // zinc finger protein 202 // 11q23.3 // 7753 /// AF027218 // ZNF202 // zinc finge…	715.403	23.8586	297.576	22.9852	279.38	16.513	399.597	365027	2740.46	2	6	4.13765e-07	0.0221848	712.605	740.537	693.067	288.71	323.674	280.344	292.405	284.928	260.808
16745870	NM_001243597 // CDON // Cdon homolog (mouse) // 11q23-q24 // 50937 /// ENST00000392693 // CDON // Cdon homolog (mouse) // 11q23-q24 // 50937 /// NM_016952 // CDON // Cdon homolog (mouse) // 11q23-q24 // 50937 /// ENST00000263577 // CDON // Cdon homolog (mouse) // 11q23-q24 // 50937 /// BC098583 // CDON // Cdon homolog (mouse) // 11q23-q24 // 50937 /// ENST00000525625 // CDON // Cdon homolog (mous…	1427.06	81.127	315.268	14.4016	289.525	23.682	516.489	2.53074e+06	14699.7	2	6	1.9259e-07	0.0103261	1363.18	1518.34	1399.66	313.495	330.474	301.835	279.365	316.592	272.618
16746174	NM_014155 // ZBTB44 // zinc finger and BTB domain containing 44 // 11q24.3 // 29068 /// ENST00000525842 // ZBTB44 // zinc finger and BTB domain containing 44 // 11q24.3 // 29068 /// BC049375 // ZBTB44 // zinc finger and BTB domain containing 44 // 11q24.3 // 29068 /// BC071729 // ZBTB44 // zinc finger and BTB domain containing 44 // 11q24.3 // 29068 /// BC030580 // ZBTB44 // zinc finger and BTB d…	1239.75	5.25122	642.178	27.6439	521.838	10.2015	1485.17	886975	1791.67	2	6	8.19234e-09	0.000439249	1245.6	1235.44	1238.22	615.332	640.645	670.556	520.597	532.604	512.314
16746217	---	4517.37	275.195	6.59151	5.83495	16.4109	9.66087	802.914	40605800	151719	2	6	5.1582e-08	0.00276567	4762.65	4219.77	4569.68	0.00767956	8.64391	11.123	11.0451	27.5636	10.6239
16746640	ENST00000397203 // ERC1 // ELKS/RAB6-interacting/CAST family member 1 // 12p13.3 // 23085 /// NR_027948 // ERC1 // ELKS/RAB6-interacting/CAST family member 1 // 12p13.3 // 23085 /// NM_178040 // ERC1 // ELKS/RAB6-interacting/CAST family member 1 // 12p13.3 // 23085 /// NR_027946 // ERC1 // ELKS/RAB6-interacting/CAST family member 1 // 12p13.3 // 23085 /// NM_178039 // ERC1 // ELKS/RAB6-interactin…	1320.99	21.2087	549.13	14.916	563.601	70.8985	307.853	1.16961e+06	11397.8	2	6	8.98876e-07	0.048195	1312.89	1345.05	1305.02	532.607	553.18	561.603	604.325	604.743	481.735
16746808	NM_002014 // FKBP4 // FK506 binding protein 4, 59kDa // 12p13.33 // 2288 /// ENST00000001008 // FKBP4 // FK506 binding protein 4, 59kDa // 12p13.33 // 2288 /// BC001786 // FKBP4 // FK506 binding protein 4, 59kDa // 12p13.33 // 2288 /// BC007924 // FKBP4 // FK506 binding protein 4, 59kDa // 12p13.33 // 2288 /// M88279 // FKBP4 // FK506 binding protein 4, 59kDa // 12p13.33 // 2288 /// ENST000005437…	2362.34	96.1949	856.534	29.5841	831.734	4.82695	681.27	4610829	20304	2	6	8.42716e-08	0.00451839	2469.04	2335.73	2282.25	864.808	823.694	881.1	837.289	828.566	829.346
16747014	NM_001130862 // RAD51AP1 // RAD51 associated protein 1 // 12p13.2-p13.1 // 10635 /// NM_006479 // RAD51AP1 // RAD51 associated protein 1 // 12p13.2-p13.1 // 10635 /// ENST00000228843 // RAD51AP1 // RAD51 associated protein 1 // 12p13.2-p13.1 // 10635 /// ENST00000352618 // RAD51AP1 // RAD51 associated protein 1 // 12p13.2-p13.1 // 10635 /// BC016330 // RAD51AP1 // RAD51 associated protein 1 // 12…	1445.23	12.5279	724.849	49.877	651.101	29.7833	490.575	1.15504e+06	7063.4	2	6	2.24545e-07	0.0120394	1454.49	1430.98	1450.23	669.06	740.357	765.129	621.419	680.984	650.899
16747184	NM_001769 // CD9 // CD9 molecule // 12p13.3 // 928 /// AY966455 // CD9 // CD9 molecule // 12p13.3 // 928 /// BC011988 // CD9 // CD9 molecule // 12p13.3 // 928 /// M38690 // CD9 // CD9 molecule // 12p13.3 // 928 /// AB079244 // CD9 // CD9 molecule // 12p13.3 // 928 /// AK296332 // CD9 // CD9 molecule // 12p13.3 // 928 /// AY423720 // CD9 // CD9 molecule // 12p13.3 // 928 /// L34068 // CD9 // CD9 m…	4841.17	148.431	57.7242	13.9186	74.2687	14.0857	3050.66	45604944	44847.6	2	6	9.48204e-10	5.08398e-05	5008.95	4726.99	4787.56	66.4862	41.6749	65.0114	82.527	82.2745	58.0046
16747336	NR_004387 // SCARNA10 // small Cajal body-specific RNA 10 // 12p13.31 // 692148	4625.11	202.923	1009.87	30.6008	1002.9	35.8379	905.227	26190394	86797.2	2	6	3.60396e-08	0.00193234	4809.98	4657.36	4407.99	1045.15	993.881	990.575	970.581	1041.44	996.683
16747623	NM_002831 // PTPN6 // protein tyrosine phosphatase, non-receptor type 6 // 12p13 // 5777 /// NM_080548 // PTPN6 // protein tyrosine phosphatase, non-receptor type 6 // 12p13 // 5777 /// NM_080549 // PTPN6 // protein tyrosine phosphatase, non-receptor type 6 // 12p13 // 5777 /// ENST00000399448 // PTPN6 // protein tyrosine phosphatase, non-receptor type 6 // 12p13 // 5777 /// ENST00000318974 // PT…	466.242	42.568	39.7215	1.66179	19.4534	1.12283	315.478	381950	3632.11	2	6	8.35844e-07	0.0448154	514.702	449.133	434.89	41.6329	38.6196	38.9119	19.4139	18.3509	20.5955
16747991	NM_020734 // RIMKLB // ribosomal modification protein rimK-like family member B // 12p13.31 // 57494 /// ENST00000357529 // RIMKLB // ribosomal modification protein rimK-like family member B // 12p13.31 // 57494 /// ENST00000538135 // RIMKLB // ribosomal modification protein rimK-like family member B // 12p13.31 // 57494 /// ENST00000535829 // RIMKLB // ribosomal modification protein rimK-like fa…	1690.75	6.8955	969.177	38.0944	999.764	55.9374	323.828	999058	9255.44	2	6	7.73402e-07	0.0414675	1698.6	1685.7	1687.94	935.542	961.444	1010.54	1002.14	942.677	1054.48
16748015	NM_144670 // A2ML1 // alpha-2-macroglobulin-like 1 // 12p13.31 // 144568 /// ENST00000299698 // A2ML1 // alpha-2-macroglobulin-like 1 // 12p13.31 // 144568 /// NR_046256 // A2ML1 // alpha-2-macroglobulin-like 1 // 12p13.31 // 144568 /// AK290355 // A2ML1 // alpha-2-macroglobulin-like 1 // 12p13.31 // 144568 /// ENST00000539161 // A2ML1 // alpha-2-macroglobulin-like 1 // 12p13.31 // 144568 /// ENS…	796.361	68.3452	46.2952	13.8768	45.1695	14.5689	333.013	1.12689e+06	10151.8	2	6	7.11699e-07	0.0381592	743.354	873.498	772.232	52.1702	30.4473	56.2681	28.7413	50.2471	56.5201
16748061	NM_004426 // PHC1 // polyhomeotic homolog 1 (Drosophila) // 12p13 // 1911 /// ENST00000251757 // PHC1 // polyhomeotic homolog 1 (Drosophila) // 12p13 // 1911 /// ENST00000543824 // PHC1 // polyhomeotic homolog 1 (Drosophila) // 12p13 // 1911 /// ENST00000544916 // PHC1 // polyhomeotic homolog 1 (Drosophila) // 12p13 // 1911 /// BC073964 // PHC1 // polyhomeotic homolog 1 (Drosophila) // 12p13 // 1…	4254.17	149.457	931.819	41.786	884.197	46.0455	1282.09	22397034	52407.5	2	6	1.27222e-08	0.000682128	4422.16	4135.95	4204.4	884.35	963.042	948.066	834.748	925.842	892
16748304	ENST00000266458 // GABARAPL1 // GABA(A) receptor-associated protein like 1 // 12p13.2 // 23710 /// NM_031412 // GABARAPL1 // GABA(A) receptor-associated protein like 1 // 12p13.2 // 23710 /// AK303581 // GABARAPL1 // GABA(A) receptor-associated protein like 1 // 12p13.2 // 23710 /// AF087847 // GABARAPL1 // GABA(A) receptor-associated protein like 1 // 12p13.2 // 23710 /// JN663881 // GABARAPL1 /…	280.275	5.84445	66.294	11.2528	102.322	7.64675	538.776	78753.3	438.513	2	6	1.69787e-07	0.00910348	275.897	278.016	286.912	79.1685	58.3368	61.3766	106.996	106.473	93.4975
16748477	ENST00000228872 // CDKN1B // cyclin-dependent kinase inhibitor 1B (p27, Kip1) // 12p13.1-p12 // 1027 /// NM_004064 // CDKN1B // cyclin-dependent kinase inhibitor 1B (p27, Kip1) // 12p13.1-p12 // 1027 /// BC001971 // CDKN1B // cyclin-dependent kinase inhibitor 1B (p27, Kip1) // 12p13.1-p12 // 1027 /// ENST00000535674 // CDKN1B // cyclin-dependent kinase inhibitor 1B (p27, Kip1) // 12p13.1-p12 // 1…	358.534	12.1482	894.211	3.35237	868.782	8.10388	3661.3	547951	448.981	2	6	5.48771e-10	2.94235e-05	349.357	372.31	353.934	890.375	896.574	895.685	859.739	875.386	871.222
16748788	NM_145792 // MGST1 // microsomal glutathione S-transferase 1 // 12p12.3-p12.1 // 4257 /// NM_145791 // MGST1 // microsomal glutathione S-transferase 1 // 12p12.3-p12.1 // 4257 /// NM_145764 // MGST1 // microsomal glutathione S-transferase 1 // 12p12.3-p12.1 // 4257 /// ENST00000010404 // MGST1 // microsomal glutathione S-transferase 1 // 12p12.3-p12.1 // 4257 /// ENST00000396209 // MGST1 // micro…	11304	500.108	556.375	34.0223	397.405	51.8067	1385.05	234489360	507900	2	6	1.00959e-08	0.000541312	11578.7	10726.7	11606.5	536.172	595.656	537.298	410.717	441.257	340.242
16748939	NM_153207 // AEBP2 // AE binding protein 2 // 12p12.3 // 121536 /// NM_001114176 // AEBP2 // AE binding protein 2 // 12p12.3 // 121536 /// ENST00000266508 // AEBP2 // AE binding protein 2 // 12p12.3 // 121536 /// ENST00000398864 // AEBP2 // AE binding protein 2 // 12p12.3 // 121536 /// NM_001267043 // AEBP2 // AE binding protein 2 // 12p12.3 // 121536 /// BC022220 // AEBP2 // AE binding protein 2…	2241.34	73.9482	857.947	8.81147	932.654	47.7161	696.431	3.63202e+06	15645.6	2	6	7.89095e-08	0.00423089	2156.18	2278.48	2289.36	863.193	847.774	862.874	953.492	966.407	878.063
16749583	ENST00000536681 // FAR2 // fatty acyl CoA reductase 2 // 12p11.22 // 55711 /// ENST00000182377 // FAR2 // fatty acyl CoA reductase 2 // 12p11.22 // 55711 /// NM_018099 // FAR2 // fatty acyl CoA reductase 2 // 12p11.22 // 55711 /// BC022267 // FAR2 // fatty acyl CoA reductase 2 // 12p11.22 // 55711 /// ENST00000552137 // FAR2 // fatty acyl CoA reductase 2 // 12p11.22 // 55711 /// ENST00000547411 /…	553.067	25.64	19.5103	5.32724	52.731	1.69202	1167.77	536122	1377.3	2	6	1.68249e-08	0.000902102	555.716	577.279	526.205	20.8357	24.0498	13.6455	51.4434	54.6474	52.1023
16749639	NM_001080509 // TSPAN11 // tetraspanin 11 // 12p11.21 // 441631 /// ENST00000261177 // TSPAN11 // tetraspanin 11 // 12p11.21 // 441631 /// ENST00000546076 // TSPAN11 // tetraspanin 11 // 12p11.21 // 441631 /// BC146917 // TSPAN11 // tetraspanin 11 // 12p11.21 // 441631 /// ENST00000544427 // TSPAN11 // tetraspanin 11 // 12p11.21 // 441631	188.994	7.49807	551.575	5.33233	1019.02	46.2732	700.126	1.03892e+06	4451.72	2	6	7.76718e-08	0.00416453	181.99	196.904	188.087	555.482	553.743	545.5	1071.57	984.361	1001.14
16749759	NM_001714 // BICD1 // bicaudal D homolog 1 (Drosophila) // 12p11.2-p11.1 // 636 /// ENST00000281474 // BICD1 // bicaudal D homolog 1 (Drosophila) // 12p11.2-p11.1 // 636 /// ENST00000548411 // BICD1 // bicaudal D homolog 1 (Drosophila) // 12p11.2-p11.1 // 636 /// NM_001003398 // BICD1 // bicaudal D homolog 1 (Drosophila) // 12p11.2-p11.1 // 636 /// AK290188 // BICD1 // bicaudal D homolog 1 (Droso…	1166	22.3325	512.392	17.2455	506.612	52.992	358.755	862040	7208.6	2	6	5.70323e-07	0.030579	1161.49	1146.27	1190.25	494.937	529.42	512.82	458.099	563.164	498.573
16750154	NM_001843 // CNTN1 // contactin 1 // 12q11-q12 // 1272 /// ENST00000551295 // CNTN1 // contactin 1 // 12q11-q12 // 1272 /// ENST00000347616 // CNTN1 // contactin 1 // 12q11-q12 // 1272 /// NM_175038 // CNTN1 // contactin 1 // 12q11-q12 // 1272 /// ENST00000348761 // CNTN1 // contactin 1 // 12q11-q12 // 1272 /// NM_001256063 // CNTN1 // contactin 1 // 12q11-q12 // 1272 /// NM_001256064 // CNTN1 //…	353.678	22.3779	25.3837	3.94747	102.836	8.92542	444.698	176698	1192.03	2	6	3.0089e-07	0.0161328	347.733	334.873	378.428	21.3745	25.5102	29.2664	93.3135	111.011	104.183
16750190	NM_001164595 // PDZRN4 // PDZ domain containing ring finger 4 // 12q12 // 29951 /// ENST00000402685 // PDZRN4 // PDZ domain containing ring finger 4 // 12q12 // 29951 /// NM_013377 // PDZRN4 // PDZ domain containing ring finger 4 // 12q12 // 29951 /// ENST00000539469 // PDZRN4 // PDZ domain containing ring finger 4 // 12q12 // 29951 /// ENST00000298919 // PDZRN4 // PDZ domain containing ring fing…	17.764	5.29931	28.9622	3.38309	217.59	6.75034	1333.27	75636.2	170.19	2	6	1.13158e-08	0.000606719	17.8057	12.444	23.0424	25.2282	31.8233	29.835	219.709	210.034	223.027
16750325	NM_001025356 // ANO6 // anoctamin 6 // 12q12 // 196527 /// NM_001204803 // ANO6 // anoctamin 6 // 12q12 // 196527 /// NM_001142679 // ANO6 // anoctamin 6 // 12q12 // 196527 /// ENST00000425752 // ANO6 // anoctamin 6 // 12q12 // 196527 /// ENST00000320560 // ANO6 // anoctamin 6 // 12q12 // 196527 /// ENST00000423947 // ANO6 // anoctamin 6 // 12q12 // 196527 /// NM_001142678 // ANO6 // anoctamin 6 …	5563.81	187.98	2994.58	63.4036	3516.89	42.6346	403.053	11063604	82348.6	2	6	4.0329e-07	0.0216232	5664.71	5346.92	5679.79	3020.07	2922.4	3041.28	3502.75	3564.79	3483.11
16750802	NM_023071 // SPATS2 // spermatogenesis associated, serine-rich 2 // 12q13.12 // 65244 /// ENST00000553127 // SPATS2 // spermatogenesis associated, serine-rich 2 // 12q13.12 // 65244 /// ENST00000321898 // SPATS2 // spermatogenesis associated, serine-rich 2 // 12q13.12 // 65244 /// ENST00000552918 // SPATS2 // spermatogenesis associated, serine-rich 2 // 12q13.12 // 65244 /// AK292334 // SPATS2 //…	642.531	20.2678	1177.28	31.6166	1179.18	21.8763	455.768	573954	3777.93	2	6	2.7963e-07	0.0149929	655.935	619.215	652.444	1192.54	1140.92	1198.37	1156.88	1180.06	1200.61
16751190	ENST00000548553 // METTL7A // methyltransferase like 7A // 12q13.12 // 25840 /// NM_014033 // METTL7A // methyltransferase like 7A // 12q13.12 // 25840 /// ENST00000332160 // METTL7A // methyltransferase like 7A // 12q13.12 // 25840 /// ENST00000547104 // METTL7A // methyltransferase like 7A // 12q13.12 // 25840 /// ENST00000546513 // METTL7A // methyltransferase like 7A // 12q13.12 // 25840 /// …	440.844	32.1537	33.4004	9.44992	45.0459	9.22755	400.728	322802	2416.61	2	6	4.10295e-07	0.0219988	430.082	476.998	415.452	43.98	30.4248	25.7964	45.9802	35.3868	53.7708
16751251	ENST00000412716 // DAZAP2 // DAZ associated protein 2 // 12q12 // 9802 /// NM_014764 // DAZAP2 // DAZ associated protein 2 // 12q12 // 9802 /// NM_001136264 // DAZAP2 // DAZ associated protein 2 // 12q12 // 9802 /// NM_001136266 // DAZAP2 // DAZ associated protein 2 // 12q12 // 9802 /// ENST00000449723 // DAZAP2 // DAZ associated protein 2 // 12q12 // 9802 /// NM_001136267 // DAZAP2 // DAZ associ…	626.495	22.5101	2419.61	66.7063	2456.4	73.7184	947.732	6.56516e+06	20781.7	2	6	3.14187e-08	0.00168458	639.757	600.505	639.224	2345.46	2438.64	2474.74	2371.86	2507.3	2490.04
16751554	NM_199187 // KRT18 // keratin 18 // 12q13 // 3875 /// ENST00000388837 // KRT18 // keratin 18 // 12q13 // 3875 /// NM_000224 // KRT18 // keratin 18 // 12q13 // 3875 /// ENST00000388835 // KRT18 // keratin 18 // 12q13 // 3875 /// AY762101 // KRT18 // keratin 18 // 12q13 // 3875 /// BC004253 // KRT18 // keratin 18 // 12q13 // 3875 /// BC000698 // KRT18 // keratin 18 // 12q13 // 3875 /// BC000180 // …	1285.95	14.5555	41.3833	16.6484	22.3978	6.91116	8790.67	3.14585e+06	1073.59	2	6	3.97058e-11	2.12891e-06	1289.31	1270	1298.53	53.9266	22.4955	47.7278	30.091	16.714	20.3884
16751570	NM_001417 // EIF4B // eukaryotic translation initiation factor 4B // 12q13.13 // 1975 /// BC098437 // EIF4B // eukaryotic translation initiation factor 4B // 12q13.13 // 1975 /// BC073154 // EIF4B // eukaryotic translation initiation factor 4B // 12q13.13 // 1975 /// BC073139 // EIF4B // eukaryotic translation initiation factor 4B // 12q13.13 // 1975 /// CR456958 // EIF4B // eukaryotic translatio…	3756.2	74.2185	2156.77	12.2464	1800.29	41.7244	1319.88	6510806	14798.6	2	6	1.16627e-08	0.000625317	3674.27	3775.39	3818.93	2150.93	2148.55	2170.85	1819.54	1828.91	1752.42
16751993	ENST00000546500 // HNRNPA1 // heterogeneous nuclear ribonucleoprotein A1 // 12q13.1 // 3178 /// ENST00000547566 // HNRNPA1 // heterogeneous nuclear ribonucleoprotein A1 // 12q13.1 // 3178 /// NM_031157 // HNRNPA1 // heterogeneous nuclear ribonucleoprotein A1 // 12q13.1 // 3178 /// ENST00000340913 // HNRNPA1 // heterogeneous nuclear ribonucleoprotein A1 // 12q13.1 // 3178 /// ENST00000548704 // HN…	1842.35	26.1238	772.365	37.6786	763.939	32.8483	1088.24	2.30789e+06	6362.28	2	6	2.07781e-08	0.00111406	1813.41	1864.19	1849.44	812.548	737.827	766.719	726.534	777.201	788.084
16752007	---	1244.37	39.0796	439.24	28.5498	403.57	54.5214	382.825	1.35645e+06	10629.8	2	6	4.70103e-07	0.0252055	1203.07	1249.27	1280.76	438.83	410.898	467.993	344.852	452.594	413.264
16752185	NM_152637 // METTL7B // methyltransferase like 7B // 12q13.2 // 196410 /// ENST00000394252 // METTL7B // methyltransferase like 7B // 12q13.2 // 196410 /// AY358508 // METTL7B // methyltransferase like 7B // 12q13.2 // 196410	540.21	29.3497	34.2117	13.0362	34.3618	8.78247	692.728	511916	2216.96	2	6	8.01761e-08	0.0042988	525.727	573.986	520.917	45.1614	19.7914	37.6823	43.4017	33.8221	25.8616
16752397	NM_001982 // ERBB3 // v-erb-b2 erythroblastic leukemia viral oncogene homolog 3 (avian) // 12q13 // 2065 /// ENST00000267101 // ERBB3 // v-erb-b2 erythroblastic leukemia viral oncogene homolog 3 (avian) // 12q13 // 2065 /// NM_001005915 // ERBB3 // v-erb-b2 erythroblastic leukemia viral oncogene homolog 3 (avian) // 12q13 // 2065 /// ENST00000411731 // ERBB3 // v-erb-b2 erythroblastic leukemia vi…	946.878	8.4371	30.1404	12.1122	32.3361	7.62025	9114.45	1.6768e+06	551.915	2	6	3.56241e-11	1.91006e-06	949.248	937.509	953.876	43.9982	21.5759	24.8471	30.4783	40.7134	25.8165
16752477	ENST00000546591 // RPL41 // ribosomal protein L41 // 12q13 // 6171 /// NM_001035267 // RPL41 // ribosomal protein L41 // 12q13 // 6171 /// NM_021104 // RPL41 // ribosomal protein L41 // 12q13 // 6171 /// ENST00000501597 // RPL41 // ribosomal protein L41 // 12q13 // 6171 /// ENST00000552314 // RPL41 // ribosomal protein L41 // 12q13 // 6171 /// ENST00000358888 // RPL41 // ribosomal protein L41 // …	429.892	7.81833	198.022	2.59566	247.757	6.7864	1177.28	89410	227.838	2	6	1.64212e-08	0.000880454	423.333	427.799	438.544	196.853	196.217	200.997	242.852	255.502	244.918
16752659	NM_002898 // RBMS2 // RNA binding motif, single stranded interacting protein 2 // 12q13.3 // 5939 /// ENST00000262031 // RBMS2 // RNA binding motif, single stranded interacting protein 2 // 12q13.3 // 5939 /// BC027863 // RBMS2 // RNA binding motif, single stranded interacting protein 2 // 12q13.3 // 5939 /// ENST00000552916 // RBMS2 // RNA binding motif, single stranded interacting protein 2 // …	405.633	32.1179	1214.91	45.9662	1176.02	26.8757	484.877	1.24993e+06	7733.51	2	6	2.32506e-07	0.0124663	413.668	432.971	370.26	1229.83	1251.56	1163.33	1194.73	1188.11	1145.22
16752908	NM_004990 // MARS // methionyl-tRNA synthetase // 12q13 // 4141 /// ENST00000262027 // MARS // methionyl-tRNA synthetase // 12q13 // 4141 /// BC011639 // MARS // methionyl-tRNA synthetase // 12q13 // 4141 /// BC006328 // MARS // methionyl-tRNA synthetase // 12q13 // 4141 /// BC011849 // MARS // methionyl-tRNA synthetase // 12q13 // 4141 /// BC002384 // MARS // methionyl-tRNA synthetase // 12q13 /…	1343.81	26.6192	575.574	43.4039	628.756	51.5105	315.774	1.10433e+06	10491.6	2	6	8.3352e-07	0.0446908	1316.86	1370.08	1344.51	605.288	525.764	595.669	678.505	632.115	575.648
16753465	ENST00000332707 // XPOT // exportin, tRNA (nuclear export receptor for tRNAs) // 12q14.2 // 11260 /// NM_007235 // XPOT // exportin, tRNA (nuclear export receptor for tRNAs) // 12q14.2 // 11260 /// AK292884 // XPOT // exportin, tRNA (nuclear export receptor for tRNAs) // 12q14.2 // 11260 /// ENST00000542958 // XPOT // exportin, tRNA (nuclear export receptor for tRNAs) // 12q14.2 // 11260 /// ENST…	2469.3	28.6565	1204.35	17.826	1254.39	81.7579	590.272	3.07858e+06	15646.6	2	6	1.29301e-07	0.00693275	2459.82	2501.49	2446.58	1199.07	1224.22	1189.77	1191.71	1224.6	1346.87
16753533	NM_178169 // RASSF3 // Ras association (RalGDS/AF-6) domain family member 3 // 12q14.2 // 283349 /// ENST00000542104 // RASSF3 // Ras association (RalGDS/AF-6) domain family member 3 // 12q14.2 // 283349 /// NR_040718 // RASSF3 // Ras association (RalGDS/AF-6) domain family member 3 // 12q14.2 // 283349 /// ENST00000336061 // RASSF3 // Ras association (RalGDS/AF-6) domain family member 3 // 12q14…	627.691	42.0561	83.5038	22.7466	97.4951	7.52897	369.711	577442	4685.62	2	6	5.21491e-07	0.0279608	619.645	590.239	673.188	80.5636	62.3702	107.578	98.7729	89.409	104.303
16753895	NM_007007 // CPSF6 // cleavage and polyadenylation specific factor 6, 68kDa // 12q15 // 11052 /// ENST00000435070 // CPSF6 // cleavage and polyadenylation specific factor 6, 68kDa // 12q15 // 11052 /// BC000714 // CPSF6 // cleavage and polyadenylation specific factor 6, 68kDa // 12q15 // 11052 /// ENST00000266679 // CPSF6 // cleavage and polyadenylation specific factor 6, 68kDa // 12q15 // 11052 …	2366.23	55.0888	1038.01	31.4854	1013.25	72.4904	581.084	3.59535e+06	18561.9	2	6	1.35499e-07	0.00726506	2363.57	2312.53	2422.61	1008.51	1034.36	1071.17	930.813	1067.04	1041.89
16753964	NM_001198842 // CCT2 // chaperonin containing TCP1, subunit 2 (beta) // 12q15 // 10576 /// ENST00000543146 // CCT2 // chaperonin containing TCP1, subunit 2 (beta) // 12q15 // 10576 /// NM_006431 // CCT2 // chaperonin containing TCP1, subunit 2 (beta) // 12q15 // 10576 /// ENST00000299300 // CCT2 // chaperonin containing TCP1, subunit 2 (beta) // 12q15 // 10576 /// AK294307 // CCT2 // chaperonin c…	2114.28	32.5822	1334.72	34.449	1149.59	50.9873	486.575	1572623	9696.09	2	6	2.30095e-07	0.012337	2140.13	2077.68	2125.04	1298.38	1366.9	1338.88	1193.52	1161.58	1093.68
16754177	NM_018279 // TMEM19 // transmembrane protein 19 // 12q21.1 // 55266 /// ENST00000266673 // TMEM19 // transmembrane protein 19 // 12q21.1 // 55266 /// ENST00000547816 // TMEM19 // transmembrane protein 19 // 12q21.1 // 55266 /// BC008596 // TMEM19 // transmembrane protein 19 // 12q21.1 // 55266 /// ENST00000549735 // TMEM19 // transmembrane protein 19 // 12q21.1 // 55266 /// ENST00000550787 // TME…	293.499	28.2782	1105.69	49.5462	854.043	33.2073	357.058	1.03718e+06	8714.42	2	6	5.78426e-07	0.0310135	260.85	309.392	310.255	1080.14	1162.79	1074.12	868.134	877.882	816.114
16754241	NM_173353 // TPH2 // tryptophan hydroxylase 2 // 12q21.1 // 121278 /// ENST00000333850 // TPH2 // tryptophan hydroxylase 2 // 12q21.1 // 121278 /// AY098914 // TPH2 // tryptophan hydroxylase 2 // 12q21.1 // 121278 /// BC114499 // TPH2 // tryptophan hydroxylase 2 // 12q21.1 // 121278 /// BC114442 // TPH2 // tryptophan hydroxylase 2 // 12q21.1 // 121278 /// ENST00000546576 // TPH2 // tryptophan hyd…	6.9995	1.83305	286.297	4.85109	578.025	42.2484	404.993	489182	3623.63	2	6	3.97562e-07	0.0213161	5.83859	6.04723	9.1127	281.337	291.031	286.524	625.79	562.731	545.553
16754729	ENST00000548058 // ACSS3 // acyl-CoA synthetase short-chain family member 3 // 12q21.31 // 79611 /// NM_024560 // ACSS3 // acyl-CoA synthetase short-chain family member 3 // 12q21.31 // 79611 /// BC009317 // ACSS3 // acyl-CoA synthetase short-chain family member 3 // 12q21.31 // 79611 /// BC015769 // ACSS3 // acyl-CoA synthetase short-chain family member 3 // 12q21.31 // 79611 /// ENST00000548324…	1002.89	31.5724	9.21836	3.85034	13.6308	4.84966	2848.9	1.96605e+06	2070.33	2	6	1.16402e-09	6.24111e-05	966.918	1025.99	1015.77	12.1344	10.6668	4.85386	8.46815	14.3333	18.0908
16754808	ENST00000321196 // TMTC2 // transmembrane and tetratricopeptide repeat containing 2 // 12q21.31 // 160335 /// NM_152588 // TMTC2 // transmembrane and tetratricopeptide repeat containing 2 // 12q21.31 // 160335 /// BC093852 // TMTC2 // transmembrane and tetratricopeptide repeat containing 2 // 12q21.31 // 160335 /// ENST00000551915 // TMTC2 // transmembrane and tetratricopeptide repeat containing …	242.666	16.1762	1257.95	47.0563	974.473	61.1271	397.592	1.64669e+06	12425	2	6	4.20007e-07	0.0225195	248.792	224.322	254.885	1228.03	1312.19	1233.62	905.303	996.885	1021.23
16754895	NM_006183 // NTS // neurotensin // 12q21 // 4922 /// ENST00000256010 // NTS // neurotensin // 12q21 // 4922 /// BC010918 // NTS // neurotensin // 12q21 // 4922	1261.98	38.8093	48.0597	10.694	39.5963	9.44302	2603.9	2967914	3419.39	2	6	1.52403e-09	8.17137e-05	1305.68	1231.54	1248.73	40.0094	60.1938	43.9758	48.8589	29.9827	39.9472
16755081	XM_003119543 // LOC100509156 // uncharacterized LOC100509156 // --- // 100509156	131.911	9.55408	421.704	13.3273	457.978	16.2641	538.833	191615	1066.84	2	6	1.69734e-07	0.0091006	132.369	141.228	122.136	414.387	437.087	413.637	476.573	450.956	446.404
16755291	BC022928 // PGAM1P5 // phosphoglycerate mutase 1 pseudogene 5 // 12q22 // 100132594 /// ENST00000552554 // PGAM1P5 // phosphoglycerate mutase 1 pseudogene 5 // 12q22 // 100132594	812.334	63.3554	55.2462	6.67362	45.1352	13.3102	411.468	1.16188e+06	8471.22	2	6	3.7922e-07	0.0203326	760.195	793.962	882.845	62.5323	49.4301	53.7763	58.367	31.7479	45.2908
16755299	ENST00000266735 // SNRPF // small nuclear ribonucleoprotein polypeptide F // 12q23.1 // 6636 /// NM_003095 // SNRPF // small nuclear ribonucleoprotein polypeptide F // 12q23.1 // 6636 /// BC002505 // SNRPF // small nuclear ribonucleoprotein polypeptide F // 12q23.1 // 6636 /// ENST00000551316 // SNRPF // small nuclear ribonucleoprotein polypeptide F // 12q23.1 // 6636 /// ENST00000549580 // SNRPF…	1769.86	30.2419	611.278	22.7088	487.605	10.8426	2909.05	3001805	3095.65	2	6	1.09337e-09	5.86232e-05	1784.1	1790.36	1735.13	585.436	620.349	628.05	491.072	475.453	496.29
16755534	---	3194.37	93.2	5517.35	54.1145	4533.41	156.15	339.918	8157461	71995	2	6	6.69566e-07	0.0359001	3293.04	3107.84	3182.22	5546.45	5454.92	5550.7	4700.69	4391.49	4508.06
16755602	NM_022496 // ACTR6 // ARP6 actin-related protein 6 homolog (yeast) // 12q23.1 // 64431 /// NR_048568 // ACTR6 // ARP6 actin-related protein 6 homolog (yeast) // 12q23.1 // 64431 /// ENST00000188312 // ACTR6 // ARP6 actin-related protein 6 homolog (yeast) // 12q23.1 // 64431 /// NR_048569 // ACTR6 // ARP6 actin-related protein 6 homolog (yeast) // 12q23.1 // 64431 /// BC015107 // ACTR6 // ARP6 act…	557.405	19.1205	136.399	8.11986	154.657	14.8568	781.414	339784	1304.5	2	6	5.59408e-08	0.00299938	579.482	546.582	546.15	138.982	127.302	142.914	138.641	157.341	167.988
16755652	NM_139319 // SLC17A8 // solute carrier family 17 (sodium-dependent inorganic phosphate cotransporter), member 8 // 12q23.1 // 246213 /// ENST00000323346 // SLC17A8 // solute carrier family 17 (sodium-dependent inorganic phosphate cotransporter), member 8 // 12q23.1 // 246213 /// NM_001145288 // SLC17A8 // solute carrier family 17 (sodium-dependent inorganic phosphate cotransporter), member 8 // 1…	19.6773	11.4072	718.002	43.6818	2541.46	104.992	1168.17	10172006	26122.9	2	6	1.68075e-08	0.000901166	6.54197	25.3955	27.0944	667.587	741.853	744.567	2587.1	2421.37	2615.9
16755958	NM_004316 // ASCL1 // achaete-scute complex homolog 1 (Drosophila) // 12q23.2 // 429 /// ENST00000266744 // ASCL1 // achaete-scute complex homolog 1 (Drosophila) // 12q23.2 // 429 /// BC004425 // ASCL1 // achaete-scute complex homolog 1 (Drosophila) // 12q23.2 // 429	176.591	6.23464	2544.34	91.4911	4460.55	141.834	1452.89	27630452	57052.7	2	6	8.74938e-09	0.000469115	171.415	183.512	174.845	2549.31	2633.24	2450.46	4581.16	4304.3	4496.21
16756078	NM_003299 // HSP90B1 // heat shock protein 90kDa beta (Grp94), member 1 // 12q24.2-q24.3 // 7184 /// BC066656 // HSP90B1 // heat shock protein 90kDa beta (Grp94), member 1 // 12q24.2-q24.3 // 7184 /// AK300521 // HSP90B1 // heat shock protein 90kDa beta (Grp94), member 1 // 12q24.2-q24.3 // 7184 /// AK298996 // HSP90B1 // heat shock protein 90kDa beta (Grp94), member 1 // 12q24.2-q24.3 // 7184 //…	8313.55	111.12	5392.08	164.177	5053.5	197.119	369.974	19277490	156315	2	6	5.20387e-07	0.0279016	8281.18	8437.25	8222.2	5458.87	5205.03	5512.33	5279.9	4919.98	4960.62
16756370	NM_213594 // RFX4 // regulatory factor X, 4 (influences HLA class II expression) // 12q24 // 5992 /// NM_001206691 // RFX4 // regulatory factor X, 4 (influences HLA class II expression) // 12q24 // 5992 /// ENST00000392842 // RFX4 // regulatory factor X, 4 (influences HLA class II expression) // 12q24 // 5992 /// ENST00000357881 // RFX4 // regulatory factor X, 4 (influences HLA class II expressio…	137.469	13.817	4758.95	142.721	4210.19	223.366	814.297	38246272	140905	2	6	4.94566e-08	0.00265172	148.351	142.131	121.924	4710.19	4919.66	4647	4000.02	4185.79	4444.75
16756431	ENST00000280756 // C12orf23 // chromosome 12 open reading frame 23 // 12q23.3 // 90488 /// NM_152261 // C12orf23 // chromosome 12 open reading frame 23 // 12q23.3 // 90488 /// ENST00000548125 // C12orf23 // chromosome 12 open reading frame 23 // 12q23.3 // 90488 /// ENST00000551813 // C12orf23 // chromosome 12 open reading frame 23 // 12q23.3 // 90488 /// ENST00000550344 // C12orf23 // chromosome…	463.213	43.7741	1969.79	54.5551	2088.66	135.951	316.105	4925969	46750	2	6	8.30927e-07	0.0445518	442.18	513.534	433.925	1998.22	2004.26	1906.89	1950.94	2222.77	2092.25
16756649	ENST00000338432 // ACACB // acetyl-CoA carboxylase beta // 12q24.11 // 32 /// NM_001093 // ACACB // acetyl-CoA carboxylase beta // 12q24.11 // 32 /// ENST00000377848 // ACACB // acetyl-CoA carboxylase beta // 12q24.11 // 32 /// AY382667 // ACACB // acetyl-CoA carboxylase beta // 12q24.11 // 32 /// DQ493870 // ACACB // acetyl-CoA carboxylase beta // 12q24.11 // 32 /// U89344 // ACACB // acetyl-CoA…	315.874	2.70741	97.9209	10.5917	113.204	5.82505	868.181	88812.1	306.89	2	6	4.08356e-08	0.00218948	313.798	314.887	318.936	94.4541	109.812	89.4971	118.599	113.985	107.028
16756804	NM_000431 // MVK // mevalonate kinase // 12q24 // 4598 /// NM_001114185 // MVK // mevalonate kinase // 12q24 // 4598 /// ENST00000228510 // MVK // mevalonate kinase // 12q24 // 4598 /// M88468 // MVK // mevalonate kinase // 12q24 // 4598 /// BC016140 // MVK // mevalonate kinase // 12q24 // 4598 /// AK295338 // MVK // mevalonate kinase // 12q24 // 4598 /// AK293130 // MVK // mevalonate kinase // 1…	142.088	23.3517	779.807	30.257	179.747	17.4953	652.148	768175	3533.75	2	6	9.60166e-08	0.00514812	151.146	115.564	159.554	750.866	777.326	811.227	199.389	174.019	165.834
16757505	ENST00000551357 // LOC100506452 // uncharacterized LOC100506452 // --- // 100506452	1416.06	35.3958	43.2798	3.33309	37.7728	13.1237	3952.35	3.78425e+06	2872.41	2	6	4.36325e-10	2.33944e-05	1456.93	1395.91	1395.35	39.4432	44.9333	45.4629	52.2402	34.4445	26.6337
16757603	NR_027346 // LINC00173 // long intergenic non-protein coding RNA 173 // 12q24.22 // 100287569	256.771	17.5533	14.5711	4.65272	29.1599	3.26883	487.647	110680	680.904	2	6	2.28589e-07	0.0122563	273.376	238.403	258.534	9.22929	17.7385	16.7456	28.3182	26.3942	32.7673
16757831	NM_207311 // CCDC64 // coiled-coil domain containing 64 // 12q24.23 // 92558 /// ENST00000397558 // CCDC64 // coiled-coil domain containing 64 // 12q24.23 // 92558 /// AK301580 // CCDC64 // coiled-coil domain containing 64 // 12q24.23 // 92558 /// AK297888 // CCDC64 // coiled-coil domain containing 64 // 12q24.23 // 92558 /// U88834 // CCDC64 // coiled-coil domain containing 64 // 12q24.23 // 925…	253.386	2.72522	129.538	6.81213	131.76	9.1521	328.535	30136	275.186	2	6	7.40929e-07	0.0397264	251.881	251.745	256.531	129.398	122.797	136.419	122.407	140.697	132.176
16757952	ENST00000288616 // CABP1 // calcium binding protein 1 // 12q24.31 // 9478 /// NM_031205 // CABP1 // calcium binding protein 1 // 12q24.31 // 9478 /// NM_001033677 // CABP1 // calcium binding protein 1 // 12q24.31 // 9478 /// ENST00000316803 // CABP1 // calcium binding protein 1 // 12q24.31 // 9478 /// NM_004276 // CABP1 // calcium binding protein 1 // 12q24.31 // 9478 /// ENST00000351200 // CABP1…	194.351	10.8179	35.4285	7.85269	41.6427	3.98245	374.824	48614.8	389.101	2	6	5.00606e-07	0.026841	182.453	203.594	197.006	40.541	26.3868	39.3578	44.9374	37.2171	42.7735
16757969	ENST00000228506 // MLEC // malectin // 12q24.31 // 9761 /// NM_014730 // MLEC // malectin // 12q24.31 // 9761 /// BC016297 // MLEC // malectin // 12q24.31 // 9761	3041.62	67.1843	2122.27	41.3106	2069.19	46.0931	322.405	1.79362e+06	16689.7	2	6	7.83594e-07	0.042014	2993.03	3013.53	3118.28	2109.13	2089.13	2168.55	2102.92	2016.67	2087.99
16758128	---	51.8803	2.46226	31.4423	1.32768	12.9862	0.195716	433.206	2271.09	15.7275	2	6	3.25303e-07	0.0174417	50.4475	50.47	54.7234	32.0398	32.3662	29.9208	12.9839	12.7917	13.1831
16758253	---	192.001	5.1146	40.4699	6.94379	58.928	8.51505	418.815	41010.8	293.763	2	6	3.59748e-07	0.0192886	194.012	195.805	186.187	33.7944	39.9615	47.654	65.7856	61.6015	49.3971
16758585	ENST00000330479 // SETD8 // SET domain containing (lysine methyltransferase) 8 // 12q24.31 // 387893 /// ENST00000402868 // SETD8 // SET domain containing (lysine methyltransferase) 8 // 12q24.31 // 387893 /// NM_020382 // SETD8 // SET domain containing (lysine methyltransferase) 8 // 12q24.31 // 387893 /// BC050346 // SETD8 // SET domain containing (lysine methyltransferase) 8 // 12q24.31 // 387…	499.33	37.0383	1349.58	29.1314	1207.16	4.91298	831.478	1.24423e+06	4489.22	2	6	4.64642e-08	0.00249127	541.458	471.882	484.649	1320.61	1378.87	1349.26	1201.85	1211.55	1208.07
16758624	NM_020936 // DDX55 // DEAD (Asp-Glu-Ala-Asp) box polypeptide 55 // 12q24.31 // 57696 /// ENST00000238146 // DDX55 // DEAD (Asp-Glu-Ala-Asp) box polypeptide 55 // 12q24.31 // 57696 /// BC030020 // DDX55 // DEAD (Asp-Glu-Ala-Asp) box polypeptide 55 // 12q24.31 // 57696 /// AK301043 // DDX55 // DEAD (Asp-Glu-Ala-Asp) box polypeptide 55 // 12q24.31 // 57696 /// BC035911 // DDX55 // DEAD (Asp-Glu-Ala-…	764.178	3.201	254.294	14.5438	264.653	36.003	503.575	509614	3035.97	2	6	2.07698e-07	0.0111361	767.101	764.677	760.757	242.678	249.598	270.605	305.796	238.914	249.251
16759469	NR_002979 // SNORA49 // small nucleolar RNA, H/ACA box 49 // 12q24.33 // 677829	6374.69	267.072	2055.06	59.4226	2549.03	218.104	410.922	33538876	244856	2	6	3.80721e-07	0.0204131	6347.4	6654.36	6122.32	2078.47	1987.5	2099.22	2793.03	2373	2481.07
16759604	NM_001170543 // PGAM5 // phosphoglycerate mutase family member 5 // 12q24.33 // 192111 /// NM_001170544 // PGAM5 // phosphoglycerate mutase family member 5 // 12q24.33 // 192111 /// ENST00000498926 // PGAM5 // phosphoglycerate mutase family member 5 // 12q24.33 // 192111 /// NM_138575 // PGAM5 // phosphoglycerate mutase family member 5 // 12q24.33 // 192111 /// ENST00000317555 // PGAM5 // phospho…	901.848	52.0591	1750.99	49.2161	1645.12	25.2042	334.117	1.28471e+06	11535.2	2	6	7.04727e-07	0.0377854	859.399	959.933	886.211	1760.65	1794.66	1697.66	1674.22	1630.69	1630.45
16760350	NM_001159576 // SCNN1A // sodium channel, non-voltage-gated 1 alpha subunit // 12p13 // 6337 /// ENST00000360168 // SCNN1A // sodium channel, non-voltage-gated 1 alpha subunit // 12p13 // 6337 /// NM_001159575 // SCNN1A // sodium channel, non-voltage-gated 1 alpha subunit // 12p13 // 6337 /// ENST00000543768 // SCNN1A // sodium channel, non-voltage-gated 1 alpha subunit // 12p13 // 6337 /// NM_00…	3328.54	124.666	31.097	1.66282	27.9308	6.08843	2095.48	21767096	31162.9	2	6	2.92178e-09	0.000156657	3253.05	3472.43	3260.12	33.0148	30.2196	30.0567	33.5742	28.74	21.4782
16760523	ENST00000229243 // ACRBP // acrosin binding protein // 12p13.31 // 84519 /// NM_032489 // ACRBP // acrosin binding protein // 12p13.31 // 84519 /// BC033010 // ACRBP // acrosin binding protein // 12p13.31 // 84519 /// ENST00000542357 // ACRBP // acrosin binding protein // 12p13.31 // 84519 /// ENST00000544352 // ACRBP // acrosin binding protein // 12p13.31 // 84519 /// ENST00000535884 // ACRBP //…	117.48	3.3862	42.0224	1.28686	33.0673	1.72366	1202.31	12899.5	32.1868	2	6	1.54193e-08	0.000826736	121.255	114.711	116.474	43.3605	41.913	40.7937	31.382	34.8269	32.9929
16760668	NM_005768 // LPCAT3 // lysophosphatidylcholine acyltransferase 3 // 12p13 // 10162 /// ENST00000261407 // LPCAT3 // lysophosphatidylcholine acyltransferase 3 // 12p13 // 10162 /// BC065194 // LPCAT3 // lysophosphatidylcholine acyltransferase 3 // 12p13 // 10162 /// U72515 // LPCAT3 // lysophosphatidylcholine acyltransferase 3 // 12p13 // 10162 /// AK296145 // LPCAT3 // lysophosphatidylcholine acy…	2689.31	32.1863	1033.39	39.316	804.745	38.4084	2346.33	6345906	8113.83	2	6	2.08225e-09	0.000111644	2723.43	2659.49	2684.99	992.079	1070.35	1037.74	849.095	782.642	782.497
16760821	ENST00000329913 // GDF3 // growth differentiation factor 3 // 12p13.1 // 9573 /// NM_020634 // GDF3 // growth differentiation factor 3 // 12p13.1 // 9573 /// AF263538 // GDF3 // growth differentiation factor 3 // 12p13.1 // 9573	1244.75	40.3916	19.5078	5.96257	20.0101	3.69491	2678.53	3.00118e+06	3361.37	2	6	1.40028e-09	7.50786e-05	1283.84	1203.17	1247.22	22.8737	23.0263	12.6234	17.2203	24.2005	18.6093
16760976	---	2180.74	99.746	18.745	0.999849	20.359	3.45731	1406.53	9341442	19924.4	2	6	9.64139e-09	0.000516943	2125.38	2295.89	2120.95	19.8771	18.3749	17.9829	19.2442	24.2362	17.5967
16761012	ENST00000318602 // A2M // alpha-2-macroglobulin // 12p13.31 // 2 /// NM_000014 // A2M // alpha-2-macroglobulin // 12p13.31 // 2 /// ENST00000540099 // A2M // alpha-2-macroglobulin // 12p13.31 // 2 /// BC040071 // A2M // alpha-2-macroglobulin // 12p13.31 // 2 /// AY591530 // A2M // alpha-2-macroglobulin // 12p13.31 // 2 /// M11313 // A2M // alpha-2-macroglobulin // 12p13.31 // 2 /// BC026246 // A2…	95.696	21.4569	3199.09	88.2557	3066.42	171.697	734.459	18473816	75458.8	2	6	6.73208e-08	0.00360954	71.1917	104.777	111.119	3179.22	3295.58	3122.45	3097.86	3220.22	2881.17
16761583	NM_002336 // LRP6 // low density lipoprotein receptor-related protein 6 // 12p13.2 // 4040 /// ENST00000261349 // LRP6 // low density lipoprotein receptor-related protein 6 // 12p13.2 // 4040 /// AF074264 // LRP6 // low density lipoprotein receptor-related protein 6 // 12p13.2 // 4040 /// ENST00000538239 // LRP6 // low density lipoprotein receptor-related protein 6 // 12p13.2 // 4040 /// ENST0000…	2037.65	3.76593	1076.69	31.4644	1099.53	31.5366	1353.87	1.80404e+06	3997.5	2	6	1.0808e-08	0.000579492	2034.7	2041.89	2036.36	1042.03	1084.59	1103.46	1064.06	1110.14	1124.39
16761726	ENST00000240617 // PLBD1 // phospholipase B domain containing 1 // 12p13.1 // 79887 /// NM_024829 // PLBD1 // phospholipase B domain containing 1 // 12p13.1 // 79887 /// BC063561 // PLBD1 // phospholipase B domain containing 1 // 12p13.1 // 79887 /// ENST00000541618 // PLBD1 // phospholipase B domain containing 1 // 12p13.1 // 79887 /// ENST00000541800 // PLBD1 // phospholipase B domain containin…	1804.78	161.169	29.2719	9.50846	37.6296	0.8205	361.114	6.2753e+06	52132.8	2	6	5.59307e-07	0.0299884	1978.14	1659.5	1776.69	40.0911	22.2439	25.4807	37.2064	37.1072	38.5753
16761778	ENST00000358064 // HIST2H4B // histone cluster 2, H4b // 1q21 // 554313 /// ENST00000358064 // HIST4H4 // histone cluster 4, H4 // 12p12.3 // 121504 /// ENST00000358064 // HIST2H4A // histone cluster 2, H4a // 1q21.2 // 8370 /// ENST00000358064 // HIST1H4L // histone cluster 1, H4l // 6p22.1 // 8368 /// ENST00000358064 // HIST1H4E // histone cluster 1, H4e // 6p22.1 // 8367 /// ENST00000358064 //…	2167.26	84.0526	105.582	6.69033	93.4551	38.7702	1489.31	8551319	17225.4	2	6	8.12438e-09	0.000435605	2070.29	2219.24	2212.25	112.037	98.6788	106.031	50.4351	125.693	104.237
16761877	ENST00000543523 // EPS8 // epidermal growth factor receptor pathway substrate 8 // 12p12.3 // 2059 /// NM_004447 // EPS8 // epidermal growth factor receptor pathway substrate 8 // 12p12.3 // 2059 /// ENST00000281172 // EPS8 // epidermal growth factor receptor pathway substrate 8 // 12p12.3 // 2059 /// ENST00000543612 // EPS8 // epidermal growth factor receptor pathway substrate 8 // 12p12.3 // 20…	226.164	36.992	1489.83	38.578	2124.42	137.104	388.121	5602933	43308.2	2	6	4.51265e-07	0.0241955	184.724	237.916	255.853	1445.48	1508.35	1515.66	2270.4	1998.38	2104.48
16762087	NM_002907 // RECQL // RecQ protein-like (DNA helicase Q1-like) // 12p12 // 5965 /// ENST00000444129 // RECQL // RecQ protein-like (DNA helicase Q1-like) // 12p12 // 5965 /// NM_032941 // RECQL // RecQ protein-like (DNA helicase Q1-like) // 12p12 // 5965 /// ENST00000421138 // RECQL // RecQ protein-like (DNA helicase Q1-like) // 12p12 // 5965 /// AK291627 // RECQL // RecQ protein-like (DNA helicas…	938.492	42.3831	457.874	11.1548	398.345	22.9486	322.564	526296	4894.8	2	6	7.82446e-07	0.0419524	893.011	976.883	945.582	452.949	470.643	450.029	420.496	374.675	399.865
16762399	NM_033360 // KRAS // v-Ki-ras2 Kirsten rat sarcoma viral oncogene homolog // 12p12.1 // 3845 /// NM_004985 // KRAS // v-Ki-ras2 Kirsten rat sarcoma viral oncogene homolog // 12p12.1 // 3845 /// ENST00000311936 // KRAS // v-Ki-ras2 Kirsten rat sarcoma viral oncogene homolog // 12p12.1 // 3845 /// ENST00000256078 // KRAS // v-Ki-ras2 Kirsten rat sarcoma viral oncogene homolog // 12p12.1 // 3845 ///…	1403.72	17.3921	769.459	47.6009	674.326	9.28918	533.052	943366	5309.24	2	6	1.75285e-07	0.00939824	1389.98	1423.28	1397.92	732.075	823.046	753.255	674.864	664.78	683.335
16762489	NM_002223 // ITPR2 // inositol 1,4,5-trisphosphate receptor, type 2 // 12p11 // 3709 /// ENST00000381340 // ITPR2 // inositol 1,4,5-trisphosphate receptor, type 2 // 12p11 // 3709 /// D26350 // ITPR2 // inositol 1,4,5-trisphosphate receptor, type 2 // 12p11 // 3709 /// AB012610 // ITPR2 // inositol 1,4,5-trisphosphate receptor, type 2 // 12p11 // 3709 /// ENST00000451599 // ITPR2 // inositol 1,4,…	821.938	41.4157	185.594	6.41257	242.075	8.40129	611.15	744366	3653.93	2	6	1.16557e-07	0.00624946	785.329	813.597	866.89	189.48	178.193	189.11	235.138	251.416	239.671
16762573	NM_018164 // ASUN // asunder, spermatogenesis regulator homolog (Drosphila) // 12p11.23 // 55726 /// ENST00000261191 // ASUN // asunder, spermatogenesis regulator homolog (Drosphila) // 12p11.23 // 55726 /// BC003081 // ASUN // asunder, spermatogenesis regulator homolog (Drosphila) // 12p11.23 // 55726 /// BC008368 // ASUN // asunder, spermatogenesis regulator homolog (Drosphila) // 12p11.23 // 5…	1399.89	45.0609	672.633	32.0423	605.165	33.6687	417.003	1165043	8381.55	2	6	3.64424e-07	0.0195393	1349.56	1413.62	1436.49	698.258	636.707	682.934	566.298	623.831	625.367
16762759	NM_001193451 // TMTC1 // transmembrane and tetratricopeptide repeat containing 1 // 12p11.22 // 83857 /// NM_175861 // TMTC1 // transmembrane and tetratricopeptide repeat containing 1 // 12p11.22 // 83857 /// ENST00000256062 // TMTC1 // transmembrane and tetratricopeptide repeat containing 1 // 12p11.22 // 83857 /// ENST00000539277 // TMTC1 // transmembrane and tetratricopeptide repeat containing…	405.438	21.4287	911.72	15.3335	317.071	1.03975	1332.5	617736	1390.77	2	6	1.13352e-08	0.000607759	393.813	430.167	392.333	898.466	908.179	928.514	316.834	318.209	316.17
16762941	NM_144973 // DENND5B // DENN/MADD domain containing 5B // 12p11.21 // 160518 /// ENST00000389082 // DENND5B // DENN/MADD domain containing 5B // 12p11.21 // 160518 /// ENST00000306833 // DENND5B // DENN/MADD domain containing 5B // 12p11.21 // 160518 /// AK125323 // DENND5B // DENN/MADD domain containing 5B // 12p11.21 // 160518 /// ENST00000536562 // DENND5B // DENN/MADD domain containing 5B // …	255.736	46.2652	1070.34	19.9757	953.913	25.2715	549.651	1164581	6356.29	2	6	1.5996e-07	0.00857656	302.4	254.928	209.88	1051.12	1068.9	1090.99	928.887	953.429	979.423
16763032	NM_001005242 // PKP2 // plakophilin 2 // 12p11 // 5318 /// NM_004572 // PKP2 // plakophilin 2 // 12p11 // 5318 /// ENST00000340811 // PKP2 // plakophilin 2 // 12p11 // 5318 /// ENST00000070846 // PKP2 // plakophilin 2 // 12p11 // 5318 /// BC094762 // PKP2 // plakophilin 2 // 12p11 // 5318 /// BC126199 // PKP2 // plakophilin 2 // 12p11 // 5318 /// BC143966 // PKP2 // plakophilin 2 // 12p11 // 5318…	1627.49	35.4065	523.766	13.6937	167.045	14.8622	3139.27	3.47836e+06	3324.04	2	6	8.70225e-10	4.66589e-05	1616.39	1667.12	1598.96	537.852	522.944	510.501	183.948	161.166	156.022
16763328	ENST00000389420 // ADAMTS20 // ADAM metallopeptidase with thrombospondin type 1 motif, 20 // 12q12 // 80070 /// NM_025003 // ADAMTS20 // ADAM metallopeptidase with thrombospondin type 1 motif, 20 // 12q12 // 80070 /// AF488804 // ADAMTS20 // ADAM metallopeptidase with thrombospondin type 1 motif, 20 // 12q12 // 80070 /// ENST00000553158 // ADAMTS20 // ADAM metallopeptidase with thrombospondin typ…	351.792	24.9911	51.7336	4.67502	63.0846	12.4221	325.05	173516	1601.44	2	6	7.64789e-07	0.0410057	330.465	379.291	345.62	50.6416	47.7013	56.858	50.8662	75.7007	62.6869
16763882	NM_024095 // ASB8 // ankyrin repeat and SOCS box containing 8 // 12q13.11 // 140461 /// ENST00000317697 // ASB8 // ankyrin repeat and SOCS box containing 8 // 12q13.11 // 140461 /// ENST00000536549 // ASB8 // ankyrin repeat and SOCS box containing 8 // 12q13.11 // 140461 /// AK289957 // ASB8 // ankyrin repeat and SOCS box containing 8 // 12q13.11 // 140461 /// BC001321 // ASB8 // ankyrin repeat a…	792.482	85.0584	2301.52	104.352	2448.21	74.6475	319.045	5040165	47393	2	6	8.08378e-07	0.0433428	811.042	866.728	699.676	2330.02	2388.66	2185.88	2533.46	2416.64	2394.54
16763964	NR_002968 // SNORA34 // small nucleolar RNA, H/ACA box 34 // 12q13.11 // 677815 /// NR_031623 // MIR1291 // microRNA 1291 // --- // 100302221	5159.52	156.991	746.653	60.2487	739.638	46.0389	1925.06	39008760	60791.1	2	6	3.76708e-09	0.00020198	5271.4	4980.05	5227.1	805.787	685.348	748.823	781.54	747.02	690.354
16764724	NM_001031628 // SMAGP // small cell adhesion glycoprotein // 12q13.13 // 57228 /// ENST00000380103 // SMAGP // small cell adhesion glycoprotein // 12q13.13 // 57228 /// NM_001033873 // SMAGP // small cell adhesion glycoprotein // 12q13.13 // 57228 /// ENST00000398453 // SMAGP // small cell adhesion glycoprotein // 12q13.13 // 57228 /// BC045658 // SMAGP // small cell adhesion glycoprotein // 12q1…	470.684	4.80075	51.3948	8.86204	76.334	15.9054	1404.27	331937	709.13	2	6	9.68793e-09	0.000519438	474.788	465.405	471.858	52.6694	41.9645	59.5506	70.7383	94.281	63.9825
16765254	NM_001042728 // RARG // retinoic acid receptor, gamma // 12q13 // 5916 /// NM_000966 // RARG // retinoic acid receptor, gamma // 12q13 // 5916 /// NM_001243732 // RARG // retinoic acid receptor, gamma // 12q13 // 5916 /// NM_001243730 // RARG // retinoic acid receptor, gamma // 12q13 // 5916 /// ENST00000425354 // RARG // retinoic acid receptor, gamma // 12q13 // 5916 /// ENST00000394426 // RARG …	343.141	20.495	22.1955	5.28428	54.8532	7.7874	552.04	187183	1017.23	2	6	1.57904e-07	0.00846631	359.875	349.267	320.282	16.6456	27.1664	22.7746	45.8611	59.3259	59.3726
16765404	NM_020898 // CALCOCO1 // calcium binding and coiled-coil domain 1 // 12q13.13 // 57658 /// NR_026554 // CALCOCO1 // calcium binding and coiled-coil domain 1 // 12q13.13 // 57658 /// ENST00000550804 // CALCOCO1 // calcium binding and coiled-coil domain 1 // 12q13.13 // 57658 /// NM_001143682 // CALCOCO1 // calcium binding and coiled-coil domain 1 // 12q13.13 // 57658 /// ENST00000430117 // CALCOCO…	398.631	16.6944	558.659	8.68864	717.717	16.0617	374.219	152725	1224.35	2	6	5.03018e-07	0.0269703	379.685	405.023	411.185	553.888	568.688	553.401	736.033	711.082	706.036
16765683	NM_004426 // PHC1 // polyhomeotic homolog 1 (Drosophila) // 12p13 // 1911 /// ENST00000251757 // PHC1 // polyhomeotic homolog 1 (Drosophila) // 12p13 // 1911 /// ENST00000544916 // PHC1 // polyhomeotic homolog 1 (Drosophila) // 12p13 // 1911 /// ENST00000543824 // PHC1 // polyhomeotic homolog 1 (Drosophila) // 12p13 // 1911 /// AK293893 // PHC1 // polyhomeotic homolog 1 (Drosophila) // 12p13 // 1…	3675.67	195.437	598.084	25.2603	572.637	51.2074	691.128	19100956	82912.1	2	6	8.0732e-08	0.00432861	3870.18	3479.32	3677.49	602.936	620.567	570.75	570.573	624.846	522.493
16765744	NM_001257389 // CD63 // CD63 molecule // 12q12-q13 // 967 /// ENST00000549117 // CD63 // CD63 molecule // 12q12-q13 // 967 /// NM_001780 // CD63 // CD63 molecule // 12q12-q13 // 967 /// NM_001267698 // CD63 // CD63 molecule // 12q12-q13 // 967 /// NM_001257401 // CD63 // CD63 molecule // 12q12-q13 // 967 /// ENST00000257857 // CD63 // CD63 molecule // 12q12-q13 // 967 /// NM_001257390 // CD63 // …	4502.59	184.676	1162.21	46.082	1170.89	30.3296	898.76	22258400	74297	2	6	3.68206e-08	0.00197421	4711.51	4435.13	4361.12	1170.33	1112.61	1203.7	1194.79	1136.77	1181.12
16765848	ENST00000552882 // PMEL // premelanosome protein // 12q13-q14 // 6490 /// ENST00000548747 // PMEL // premelanosome protein // 12q13-q14 // 6490 /// NM_001200054 // PMEL // premelanosome protein // 12q13-q14 // 6490 /// NM_006928 // PMEL // premelanosome protein // 12q13-q14 // 6490 /// ENST00000548493 // PMEL // premelanosome protein // 12q13-q14 // 6490 /// ENST00000449260 // PMEL // premelanoso…	1054.77	8.43629	57.5254	17.9651	62.1035	8.30902	6414.94	1.97989e+06	925.91	2	6	1.02135e-10	5.47619e-06	1063.79	1047.08	1053.42	67.4567	36.7873	68.3323	71.647	58.1865	56.4769
16766001	NM_004077 // CS // citrate synthase // 12q13.2 // 1431 /// ENST00000351328 // CS // citrate synthase // 12q13.2 // 1431 /// BC010106 // CS // citrate synthase // 12q13.2 // 1431 /// BC072016 // CS // citrate synthase // 12q13.2 // 1431 /// AK296249 // CS // citrate synthase // 12q13.2 // 1431 /// AF053631 // CS // citrate synthase // 12q13.2 // 1431 /// AK293263 // CS // citrate synthase // 12q13…	1690.42	40.12	3544.09	149.171	3577.01	97.1778	315.103	6996388	66610.4	2	6	8.38801e-07	0.044974	1680.93	1655.9	1734.43	3381.11	3577.32	3673.84	3535.45	3507.53	3688.06
16766279	NR_003046 // SNORD59B // small nucleolar RNA, C/D box 59B // 12q13.3 // 692090	504.826	28.8056	122.034	21.7273	114.77	10.7295	316.233	298727	2833.92	2	6	8.29926e-07	0.0444982	478.136	535.361	500.982	118.203	102.477	145.422	112.183	126.556	105.57
16766281	NR_002737 // SNORD59A // small nucleolar RNA, C/D box 59A // 12p13.3 // 26789	1922.04	85.5492	235.73	23.6699	209.948	35.5431	947.62	5.77558e+06	18284.5	2	6	3.14299e-08	0.00168518	1975.56	1967.19	1823.38	259.232	211.896	236.062	175.382	246.394	208.068
16766318	NM_000946 // PRIM1 // primase, DNA, polypeptide 1 (49kDa) // 12q13 // 5557 /// ENST00000338193 // PRIM1 // primase, DNA, polypeptide 1 (49kDa) // 12q13 // 5557 /// BC005266 // PRIM1 // primase, DNA, polypeptide 1 (49kDa) // 12q13 // 5557 /// ENST00000537418 // PRIM1 // primase, DNA, polypeptide 1 (49kDa) // 12q13 // 5557 /// ENST00000552590 // PRIM1 // primase, DNA, polypeptide 1 (49kDa) // 12q13…	1664.2	88.0197	816.683	11.3372	626.937	25.4447	322.089	1.83021e+06	17046.9	2	6	7.85878e-07	0.0421364	1573.33	1749.06	1670.21	803.597	823.537	822.916	607.044	618.159	655.609
16766909	---	106.502	2.12425	18.7026	4.9179	21.9919	6.20067	331.992	14861.4	134.293	2	6	7.18228e-07	0.0385092	105.142	108.95	105.413	24.1735	14.6488	17.2855	26.7086	14.9685	24.2987
16766923	ENST00000228705 // PPM1H // protein phosphatase, Mg2+/Mn2+ dependent, 1H // 12q14.1 // 57460 /// NM_020700 // PPM1H // protein phosphatase, Mg2+/Mn2+ dependent, 1H // 12q14.1 // 57460 /// AB084258 // PPM1H // protein phosphatase, Mg2+/Mn2+ dependent, 1H // 12q14.1 // 57460 /// ENST00000551214 // PPM1H // protein phosphatase, Mg2+/Mn2+ dependent, 1H // 12q14.1 // 57460 /// ENST00000551519 // PPM1H…	544.836	14.1058	13.3852	3.96752	24.4392	4.72129	3502.28	553376	474.013	2	6	6.26896e-10	3.36123e-05	554.229	528.616	551.664	17.9283	11.6248	10.6025	25.0356	19.4481	28.834
16767052	NM_002076 // GNS // glucosamine (N-acetyl)-6-sulfatase // 12q14 // 2799 /// ENST00000258145 // GNS // glucosamine (N-acetyl)-6-sulfatase // 12q14 // 2799 /// AK304158 // GNS // glucosamine (N-acetyl)-6-sulfatase // 12q14 // 2799 /// ENST00000539825 // GNS // glucosamine (N-acetyl)-6-sulfatase // 12q14 // 2799 /// ENST00000541781 // GNS // glucosamine (N-acetyl)-6-sulfatase // 12q14 // 2799 /// EN…	1127.08	34.0016	2169.02	22.5458	2394.18	66.8864	670.037	2.74188e+06	12276.4	2	6	8.85619e-08	0.00474842	1089	1154.41	1137.83	2147.47	2167.14	2192.45	2458.64	2398.8	2325.1
16768076	ENST00000256151 // CCDC59 // coiled-coil domain containing 59 // 12q21.31 // 29080 /// NM_014167 // CCDC59 // coiled-coil domain containing 59 // 12q21.31 // 29080 /// NR_033192 // CCDC59 // coiled-coil domain containing 59 // 12q21.31 // 29080 /// BC020647 // CCDC59 // coiled-coil domain containing 59 // 12q21.31 // 29080 /// ENST00000548126 // CCDC59 // coiled-coil domain containing 59 // 12q21…	1039.13	32.7575	572.332	16.4461	496.108	2.7148	575.827	518589	2701.8	2	6	1.39225e-07	0.00746485	1062.02	1053.77	1001.61	589.236	571.374	556.386	499.082	493.762	495.481
16768154	ENST00000550460 // MGAT4C // mannosyl (alpha-1,3-)-glycoprotein beta-1,4-N-acetylglucosaminyltransferase, isozyme C (putative) // 12q21 // 25834 /// NM_013244 // MGAT4C // mannosyl (alpha-1,3-)-glycoprotein beta-1,4-N-acetylglucosaminyltransferase, isozyme C (putative) // 12q21 // 25834 /// ENST00000332156 // MGAT4C // mannosyl (alpha-1,3-)-glycoprotein beta-1,4-N-acetylglucosaminyltransferase, i…	130.213	4.63149	13.7714	3.46399	31.7164	7.81948	373.952	23582.4	189.188	2	6	5.04088e-07	0.0270277	130.8	134.524	125.317	15.0274	9.85457	16.4321	23.1039	38.3705	33.675
16768297	ENST00000279488 // DUSP6 // dual specificity phosphatase 6 // 12q22-q23 // 1848 /// NM_001946 // DUSP6 // dual specificity phosphatase 6 // 12q22-q23 // 1848 /// ENST00000308385 // DUSP6 // dual specificity phosphatase 6 // 12q22-q23 // 1848 /// NM_022652 // DUSP6 // dual specificity phosphatase 6 // 12q22-q23 // 1848 /// BC005047 // DUSP6 // dual specificity phosphatase 6 // 12q22-q23 // 1848 //…	1943.72	83.2646	599.775	43.3558	361.106	46.4526	597.207	4367796	21941.1	2	6	1.24871e-07	0.0066952	1957.16	2019.44	1854.55	552.133	636.915	610.277	382.315	393.167	307.834
16768341	NM_001001323 // ATP2B1 // ATPase, Ca++ transporting, plasma membrane 1 // 12q21.3 // 490 /// NM_001682 // ATP2B1 // ATPase, Ca++ transporting, plasma membrane 1 // 12q21.3 // 490 /// ENST00000261173 // ATP2B1 // ATPase, Ca++ transporting, plasma membrane 1 // 12q21.3 // 490 /// ENST00000359142 // ATP2B1 // ATPase, Ca++ transporting, plasma membrane 1 // 12q21.3 // 490 /// ENST00000428670 // ATP2B…	1820.83	75.9358	889.995	47.9884	701.121	22.3657	377.371	2.15588e+06	17138.7	2	6	4.90615e-07	0.0263053	1773.37	1908.41	1780.71	874.341	851.788	943.856	726.946	688.364	688.054
16768565	---	199.346	9.94019	60.5509	4.7555	64.6172	7.44846	317.402	37432.6	353.804	2	6	8.2088e-07	0.0440131	188.276	207.506	202.257	55.8714	60.4024	65.379	67.8532	69.9005	56.0981
16768723	NM_032147 // USP44 // ubiquitin specific peptidase 44 // 12q22 // 84101 /// ENST00000258499 // USP44 // ubiquitin specific peptidase 44 // 12q22 // 84101 /// ENST00000537435 // USP44 // ubiquitin specific peptidase 44 // 12q22 // 84101 /// NM_001042403 // USP44 // ubiquitin specific peptidase 44 // 12q22 // 84101 /// ENST00000393091 // USP44 // ubiquitin specific peptidase 44 // 12q22 // 84101 //…	1714.64	12.5678	9.4985	1.8872	8.80631	6.23969	43533.3	5817349	400.889	2	6	3.27183e-13	1.75426e-08	1704.79	1728.79	1710.33	11.6217	8.0119	8.86194	1.69243	11.3742	13.3523
16768821	NM_000895 // LTA4H // leukotriene A4 hydrolase // 12q22 // 4048 /// NM_001256643 // LTA4H // leukotriene A4 hydrolase // 12q22 // 4048 /// ENST00000228740 // LTA4H // leukotriene A4 hydrolase // 12q22 // 4048 /// NM_001256644 // LTA4H // leukotriene A4 hydrolase // 12q22 // 4048 /// ENST00000552789 // LTA4H // leukotriene A4 hydrolase // 12q22 // 4048 /// ENST00000413268 // LTA4H // leukotriene A…	2296.44	21.4021	1086.94	47.8388	966.796	79.8466	533.641	3245276	18244.2	2	6	1.74708e-07	0.00936731	2318.18	2295.74	2275.4	1077.07	1044.81	1138.95	876.101	1026.51	997.778
16768948	NM_152788 // ANKS1B // ankyrin repeat and sterile alpha motif domain containing 1B // 12q23.1 // 56899 /// ENST00000547776 // ANKS1B // ankyrin repeat and sterile alpha motif domain containing 1B // 12q23.1 // 56899 /// NM_181670 // ANKS1B // ankyrin repeat and sterile alpha motif domain containing 1B // 12q23.1 // 56899 /// ENST00000549493 // ANKS1B // ankyrin repeat and sterile alpha motif doma…	81.435	42.1532	336.349	38.8742	1237.77	66.1653	433.344	2.21466e+06	15331.9	2	6	3.24996e-07	0.0174253	33.5496	97.8191	112.936	299.051	376.628	333.367	1243.72	1168.83	1300.76
16769159	NM_024312 // GNPTAB // N-acetylglucosamine-1-phosphate transferase, alpha and beta subunits // 12q23.2 // 79158 /// ENST00000299314 // GNPTAB // N-acetylglucosamine-1-phosphate transferase, alpha and beta subunits // 12q23.2 // 79158 /// AY687932 // GNPTAB // N-acetylglucosamine-1-phosphate transferase, alpha and beta subunits // 12q23.2 // 79158 /// ENST00000549940 // GNPTAB // N-acetylglucosami…	2007.42	67.0118	474.937	19.78	696.785	54.6501	784.553	4115481	15736.9	2	6	5.52744e-08	0.00296365	2072.18	2011.71	1938.36	477.633	493.23	453.947	758.212	653.554	678.589
16769419	NM_031302 // GLT8D2 // glycosyltransferase 8 domain containing 2 // 12q // 83468 /// ENST00000360814 // GLT8D2 // glycosyltransferase 8 domain containing 2 // 12q // 83468 /// ENST00000548660 // GLT8D2 // glycosyltransferase 8 domain containing 2 // 12q // 83468 /// ENST00000546436 // GLT8D2 // glycosyltransferase 8 domain containing 2 // 12q // 83468 /// BC022343 // GLT8D2 // glycosyltransferase…	305.485	6.5764	15.3746	7.47514	66.5059	8.76055	1227.21	143890	351.748	2	6	1.45019e-08	0.000777547	313.059	301.216	302.181	9.71629	12.5588	23.8487	58.5993	75.9238	64.9947
16769443	NM_006166 // NFYB // nuclear transcription factor Y, beta // 12q22-q23 // 4801 /// ENST00000240055 // NFYB // nuclear transcription factor Y, beta // 12q22-q23 // 4801 /// ENST00000551727 // NFYB // nuclear transcription factor Y, beta // 12q22-q23 // 4801 /// BC005317 // NFYB // nuclear transcription factor Y, beta // 12q22-q23 // 4801 /// ENST00000550881 // NFYB // nuclear transcription factor …	909.683	21.073	289.088	19.6915	245.425	25.0199	852.245	828282	2915.65	2	6	4.31611e-08	0.00231417	894.087	901.305	933.656	272.365	310.791	284.108	262.656	256.893	216.727
16769569	NM_014840 // NUAK1 // NUAK family, SNF1-like kinase, 1 // 12q23.3 // 9891 /// ENST00000261402 // NUAK1 // NUAK family, SNF1-like kinase, 1 // 12q23.3 // 9891 /// BC152462 // NUAK1 // NUAK family, SNF1-like kinase, 1 // 12q23.3 // 9891 /// ENST00000359413 // NUAK1 // NUAK family, SNF1-like kinase, 1 // 12q23.3 // 9891	240.02	13.4919	747.599	15.8162	642.117	15.8837	943.305	430446	1368.95	2	6	3.18618e-08	0.00170833	245.802	224.6	249.656	764.114	732.59	746.093	655.911	624.752	645.689
16769718	NM_014706 // SART3 // squamous cell carcinoma antigen recognized by T cells 3 // 12q24.1 // 9733 /// ENST00000228284 // SART3 // squamous cell carcinoma antigen recognized by T cells 3 // 12q24.1 // 9733 /// AK290209 // SART3 // squamous cell carcinoma antigen recognized by T cells 3 // 12q24.1 // 9733 /// AB020880 // SART3 // squamous cell carcinoma antigen recognized by T cells 3 // 12q24.1 // …	1908.22	43.3547	747.128	38.0586	694.219	41.2313	842.684	2.82474e+06	10056.2	2	6	4.46415e-08	0.00239355	1863.03	1949.47	1912.16	772.229	703.338	765.817	675.023	666.085	741.548
16769741	---	1590.89	34.4413	464.01	107.058	375.869	17.2565	319.098	2.7539e+06	25890.8	2	6	8.07979e-07	0.0433214	1620.22	1552.96	1599.48	587.615	403.844	400.57	386.972	355.988	384.647
16770309	ENST00000261745 // NAA25 // N(alpha)-acetyltransferase 25, NatB auxiliary subunit // 12q24.13 // 80018 /// NM_024953 // NAA25 // N(alpha)-acetyltransferase 25, NatB auxiliary subunit // 12q24.13 // 80018 /// AB054990 // NAA25 // N(alpha)-acetyltransferase 25, NatB auxiliary subunit // 12q24.13 // 80018 /// AK292485 // NAA25 // N(alpha)-acetyltransferase 25, NatB auxiliary subunit // 12q24.13 // 8…	1299.73	17.2336	785.264	38.8215	753.006	16.9163	405.185	564628	4180.53	2	6	3.97003e-07	0.0212861	1318.8	1285.27	1295.13	745.134	788.028	822.629	740.553	772.265	746.2
16770445	NM_001024662 // RPL6 // ribosomal protein L6 // 12q24.1 // 6128 /// ENST00000424576 // RPL6 // ribosomal protein L6 // 12q24.1 // 6128 /// ENST00000202773 // RPL6 // ribosomal protein L6 // 12q24.1 // 6128 /// NM_000970 // RPL6 // ribosomal protein L6 // 12q24.1 // 6128 /// BC022444 // RPL6 // ribosomal protein L6 // 12q24.1 // 6128 /// AF261087 // RPL6 // ribosomal protein L6 // 12q24.1 // 6128 …	3009.76	69.7018	802.961	100.03	792.302	76.9723	706.18	9787217	41578.1	2	6	7.56996e-08	0.00405879	2929.32	3052.14	3047.84	696.6	895.148	817.135	764.797	879.248	732.861
16770534	---	251.401	13.952	47.8379	7.58239	49.0874	10.0676	349.511	82369.9	707.016	2	6	6.16377e-07	0.0330483	260.343	258.535	235.324	50.7567	39.2298	53.5271	37.5406	53.695	56.0267
16770606	ENST00000261731 // LHX5 // LIM homeobox 5 // 12q24 // 64211 /// NM_022363 // LHX5 // LIM homeobox 5 // 12q24 // 64211 /// AF291181 // LHX5 // LIM homeobox 5 // 12q24 // 64211 /// ENST00000557836 // LHX5 // LIM homeobox 5 // 12q24 // 64211	10127.4	438.38	47.5344	2.61397	44.8641	3.54945	1586.36	203261296	384392	2	6	6.72509e-09	0.000360579	10368.7	10392.1	9621.39	50.5526	46.0469	46.0036	42.4975	48.9454	43.1496
16770888	NM_173598 // KSR2 // kinase suppressor of ras 2 // 12q24.22-q24.23 // 283455 /// ENST00000425217 // KSR2 // kinase suppressor of ras 2 // 12q24.22-q24.23 // 283455 /// ENST00000339824 // KSR2 // kinase suppressor of ras 2 // 12q24.22-q24.23 // 283455 /// AY345972 // KSR2 // kinase suppressor of ras 2 // 12q24.22-q24.23 // 283455 /// BC127603 // KSR2 // kinase suppressor of ras 2 // 12q24.22-q24.2…	139.558	8.5854	23.7982	5.89821	24.9009	2.55651	346.173	26547.7	230.067	2	6	6.3422e-07	0.034005	132.02	137.75	148.903	23.3434	18.1405	29.9106	23.28	23.5746	27.848
16771132	NM_006861 // RAB35 // RAB35, member RAS oncogene family // 12q24.31 // 11021 /// ENST00000229340 // RAB35 // RAB35, member RAS oncogene family // 12q24.31 // 11021 /// NM_001167606 // RAB35 // RAB35, member RAS oncogene family // 12q24.31 // 11021 /// ENST00000534951 // RAB35 // RAB35, member RAS oncogene family // 12q24.31 // 11021 /// BC015931 // RAB35 // RAB35, member RAS oncogene family // 12…	454.011	13.7667	1018.6	17.6933	1175.29	44.2541	526.345	863559	4922.01	2	6	1.82032e-07	0.00976001	441.977	469.023	451.033	1001.11	1018.21	1036.49	1140.32	1160.51	1225.04
16771288	NM_002442 // MSI1 // musashi homolog 1 (Drosophila) // 12q24 // 4440 /// ENST00000257552 // MSI1 // musashi homolog 1 (Drosophila) // 12q24 // 4440 /// AB012851 // MSI1 // musashi homolog 1 (Drosophila) // 12q24 // 4440 /// ENST00000546622 // MSI1 // musashi homolog 1 (Drosophila) // 12q24 // 4440	596.323	10.6758	2536.27	76.6754	2223.01	47.7909	1179.34	6.50765e+06	16554.1	2	6	1.63356e-08	0.000875865	598.078	606.013	584.879	2471.28	2620.84	2516.7	2209.19	2183.66	2276.19
16771463	NM_016237 // ANAPC5 // anaphase promoting complex subunit 5 // 12q24.31 // 51433 /// ENST00000261819 // ANAPC5 // anaphase promoting complex subunit 5 // 12q24.31 // 51433 /// NM_001137559 // ANAPC5 // anaphase promoting complex subunit 5 // 12q24.31 // 51433 /// ENST00000441917 // ANAPC5 // anaphase promoting complex subunit 5 // 12q24.31 // 51433 /// ENST00000541887 // ANAPC5 // anaphase promot…	1095.43	34.7042	2801.37	68.0136	2689.78	54.7775	928.224	5464649	17661.6	2	6	3.3435e-08	0.00179269	1104.83	1057	1124.47	2873.52	2792.18	2738.43	2626.54	2722.24	2720.57
16771490	---	1191.7	80.6582	2546.5	47.7495	2535.05	68.2801	406.028	3.64016e+06	26895.9	2	6	3.94552e-07	0.0211547	1235.82	1098.61	1240.68	2496.76	2550.75	2591.98	2515.42	2478.73	2610.99
16771507	NM_032590 // KDM2B // lysine (K)-specific demethylase 2B // 12q24.31 // 84678 /// ENST00000377071 // KDM2B // lysine (K)-specific demethylase 2B // 12q24.31 // 84678 /// NM_001005366 // KDM2B // lysine (K)-specific demethylase 2B // 12q24.31 // 84678 /// ENST00000377069 // KDM2B // lysine (K)-specific demethylase 2B // 12q24.31 // 84678 /// BC115379 // KDM2B // lysine (K)-specific demethylase 2B …	2052.53	138.931	360.349	5.5587	263.204	19.2273	462.475	6074612	39405	2	6	2.67715e-07	0.0143541	2185.75	2063.33	1908.52	357.194	357.086	366.768	284.737	247.755	257.119
16771535	---	1264.11	26.466	326.152	15.2741	191.958	29.0401	1728.08	2047277	3554.14	2	6	5.20491e-09	0.000279072	1293.87	1255.26	1243.2	313.216	343.002	322.238	159.733	216.101	200.041
16771543	---	2235.79	81.765	344.592	59.0539	172.131	61.0296	848.901	7.86506e+06	27795	2	6	4.36713e-08	0.00234152	2290.97	2274.55	2141.85	279.826	358.499	395.452	210.804	203.812	101.776
16771553	---	2050.61	64.0594	534.32	102.535	252.159	47.9338	497.775	5613169	33829.5	2	6	2.14998e-07	0.0115276	1989.09	2116.94	2045.79	624.97	554.952	423.037	305.226	212.003	239.249
16771632	ENST00000443649 // DIABLO // diablo, IAP-binding mitochondrial protein // 12q24.31 // 56616 /// NM_019887 // DIABLO // diablo, IAP-binding mitochondrial protein // 12q24.31 // 56616 /// NR_024600 // DIABLO // diablo, IAP-binding mitochondrial protein // 12q24.31 // 56616 /// NM_138929 // DIABLO // diablo, IAP-binding mitochondrial protein // 12q24.31 // 56616 /// ENST00000413918 // DIABLO // diab…	830.197	8.99208	1746.7	16.0012	1591.29	56.1724	619.972	1.44339e+06	6984.46	2	6	1.11676e-07	0.00598771	831.168	838.663	820.758	1763.1	1731.13	1745.87	1537.39	1649.49	1586.97
16772042	NM_025140 // CCDC92 // coiled-coil domain containing 92 // 12q24.31 // 80212 /// ENST00000238156 // CCDC92 // coiled-coil domain containing 92 // 12q24.31 // 80212 /// BC017186 // CCDC92 // coiled-coil domain containing 92 // 12q24.31 // 80212 /// AB015292 // CCDC92 // coiled-coil domain containing 92 // 12q24.31 // 80212 /// AK125866 // CCDC92 // coiled-coil domain containing 92 // 12q24.31 // 8…	74.1096	13.9242	991.006	68.8708	1036.5	39.8668	406.57	1.76897e+06	13052.9	2	6	3.92989e-07	0.0210709	82.2765	58.032	82.0203	916.091	1051.57	1005.36	1056.03	1062.84	990.636
16772455	NM_015347 // RIMBP2 // RIMS binding protein 2 // 12q24.33 // 23504 /// ENST00000261655 // RIMBP2 // RIMS binding protein 2 // 12q24.33 // 23504 /// BC007632 // RIMBP2 // RIMS binding protein 2 // 12q24.33 // 23504 /// ENST00000536002 // RIMBP2 // RIMS binding protein 2 // 12q24.33 // 23504 /// ENST00000392375 // RIMBP2 // RIMS binding protein 2 // 12q24.33 // 23504	32.0507	9.28859	171.49	20.1736	459.184	6.61829	795.046	284654	1074.11	2	6	5.31227e-08	0.00284828	21.3417	37.9213	36.889	154.87	165.664	193.935	466.681	454.152	456.719
16773046	NM_005870 // SAP18 // Sin3A-associated protein, 18kDa // 13q12.11 // 10284 /// ENST00000382533 // SAP18 // Sin3A-associated protein, 18kDa // 13q12.11 // 10284 /// BC030836 // SAP18 // Sin3A-associated protein, 18kDa // 13q12.11 // 10284 /// AF153608 // SAP18 // Sin3A-associated protein, 18kDa // 13q12.11 // 10284 /// U96915 // SAP18 // Sin3A-associated protein, 18kDa // 13q12.11 // 10284 /// AY5…	2256.04	39.6519	1213.62	49.791	1226.9	77.5703	319.699	2.14594e+06	20137.1	2	6	8.0347e-07	0.0430797	2266.45	2212.22	2289.45	1190.63	1179.47	1270.75	1137.95	1280.48	1262.28
16773057	NM_024026 // MRP63 // mitochondrial ribosomal protein 63 // 13q12.11 // 78988 /// ENST00000309594 // MRP63 // mitochondrial ribosomal protein 63 // 13q12.11 // 78988 /// BC068492 // MRP63 // mitochondrial ribosomal protein 63 // 13q12.11 // 78988	1594.35	31.5396	825.119	11.595	684.224	39.1238	812.009	1.43989e+06	5319.72	2	6	4.98743e-08	0.00267411	1611.56	1613.53	1557.95	817.601	819.284	838.473	648.493	726.03	678.15
16773379	ENST00000381655 // ATP8A2 // ATPase, aminophospholipid transporter, class I, type 8A, member 2 // 13q12 // 51761 /// NM_016529 // ATP8A2 // ATPase, aminophospholipid transporter, class I, type 8A, member 2 // 13q12 // 51761 /// ENST00000281620 // ATP8A2 // ATPase, aminophospholipid transporter, class I, type 8A, member 2 // 13q12 // 51761 /// BC144229 // ATP8A2 // ATPase, aminophospholipid transp…	637.713	17.8155	52.9206	2.18899	75.5067	10.6876	2263.6	658568	872.814	2	6	2.31867e-09	0.00012432	639.848	618.926	654.364	50.8645	52.6756	55.2218	87.8422	69.0227	69.655
16773491	NM_000982 // RPL21 // ribosomal protein L21 // 13q12.2 // 6144 /// ENST00000311549 // SNORA27 // small nucleolar RNA, H/ACA box 27 // 13q12.2 // 619499 /// ENST00000311549 // SNORD102 // small nucleolar RNA, C/D box 102 // 13q12.2 // 26771 /// ENST00000311549 // RPL21 // ribosomal protein L21 // 13q12.2 // 6144 /// ENST00000272274 // SNORA27 // small nucleolar RNA, H/ACA box 27 // 13q12.2 // 6194…	3424.99	79.6304	1522.22	57.7235	1395.16	143.46	384.591	7756921	60507.8	2	6	4.63707e-07	0.0248626	3459.41	3333.94	3481.62	1545.15	1456.55	1564.95	1230.5	1493.22	1461.74
16773528	ENST00000302979 // POLR1D // polymerase (RNA) I polypeptide D, 16kDa // 13q12.2 // 51082 /// NM_015972 // POLR1D // polymerase (RNA) I polypeptide D, 16kDa // 13q12.2 // 51082 /// ENST00000399696 // POLR1D // polymerase (RNA) I polypeptide D, 16kDa // 13q12.2 // 51082 /// NM_152705 // POLR1D // polymerase (RNA) I polypeptide D, 16kDa // 13q12.2 // 51082 /// NM_001206559 // POLR1D // polymerase (R…	620.281	11.6196	318.998	11.001	318.666	20.725	397.651	181743	1371.13	2	6	4.19823e-07	0.0225097	611.192	633.373	616.279	306.4	326.712	323.881	340.414	316.442	299.144
16773677	---	459.46	1.89135	16.1501	4.63941	25.2375	3.03796	16828.6	385156	68.661	2	6	5.66225e-12	3.03593e-07	457.428	459.782	461.17	16.9929	11.1471	20.3104	21.7886	26.4069	27.517
16773759	NM_023037 // FRY // furry homolog (Drosophila) // 13q13.1 // 10129 /// ENST00000380250 // FRY // furry homolog (Drosophila) // 13q13.1 // 10129 /// AK298021 // FRY // furry homolog (Drosophila) // 13q13.1 // 10129 /// ENST00000380257 // FRY // furry homolog (Drosophila) // 13q13.1 // 10129 /// ENST00000267067 // FRY // furry homolog (Drosophila) // 13q13.1 // 10129 /// ENST00000380235 // FRY // f…	444.749	17.0812	105.184	14.4863	348.569	12.83	413.805	183792	1332.45	2	6	3.72876e-07	0.0199925	430.628	463.735	439.885	88.6338	115.563	111.355	355.341	333.771	356.593
16774405	NM_013238 // DNAJC15 // DnaJ (Hsp40) homolog, subfamily C, member 15 // 13q14.1 // 29103 /// ENST00000379221 // DNAJC15 // DnaJ (Hsp40) homolog, subfamily C, member 15 // 13q14.1 // 29103 /// BC095400 // DNAJC15 // DnaJ (Hsp40) homolog, subfamily C, member 15 // 13q14.1 // 29103 /// ENST00000474320 // DNAJC15 // DnaJ (Hsp40) homolog, subfamily C, member 15 // 13q14.1 // 29103	873.403	70.3714	31.6491	2.55439	52.3579	8.77429	411.99	1383092	10071.3	2	6	3.7779e-07	0.020256	890.159	796.165	933.883	33.3836	32.8478	28.7158	62.4135	48.4039	46.2565
16774427	NM_153218 // LACC1 // laccase (multicopper oxidoreductase) domain containing 1 // 13q14.11 // 144811 /// NM_001128303 // LACC1 // laccase (multicopper oxidoreductase) domain containing 1 // 13q14.11 // 144811 /// ENST00000441843 // LACC1 // laccase (multicopper oxidoreductase) domain containing 1 // 13q14.11 // 144811 /// ENST00000325686 // LACC1 // laccase (multicopper oxidoreductase) domain con…	407.618	16.992	181.653	13.1381	191.228	0.981715	317.897	97976	924.602	2	6	8.17085e-07	0.0438096	419.525	415.169	388.159	195.935	170.082	178.942	190.883	192.336	190.466
16774497	NM_004128 // GTF2F2 // general transcription factor IIF, polypeptide 2, 30kDa // 13q14 // 2963 /// ENST00000340473 // GTF2F2 // general transcription factor IIF, polypeptide 2, 30kDa // 13q14 // 2963 /// BC001771 // GTF2F2 // general transcription factor IIF, polypeptide 2, 30kDa // 13q14 // 2963 /// ENST00000461904 // GTF2F2 // general transcription factor IIF, polypeptide 2, 30kDa // 13q14 // 2…	1730.57	39.9793	736.157	61.2781	722.067	45.585	404.937	2.00615e+06	14862.7	2	6	3.97726e-07	0.0213249	1692.95	1726.21	1772.56	729.141	800.641	678.689	757.808	670.731	737.661
16774690	NM_000321 // RB1 // retinoblastoma 1 // 13q14.2 // 5925 /// ENST00000267163 // RB1 // retinoblastoma 1 // 13q14.2 // 5925 /// BC039060 // RB1 // retinoblastoma 1 // 13q14.2 // 5925 /// BC040540 // RB1 // retinoblastoma 1 // 13q14.2 // 5925 /// AK291258 // RB1 // retinoblastoma 1 // 13q14.2 // 5925 /// M33647 // RB1 // retinoblastoma 1 // 13q14.2 // 5925 /// M28419 // RB1 // retinoblastoma 1 // 13…	795.941	13.3417	2139.94	56.7411	2584.56	92.6701	651.197	5.20319e+06	23970.6	2	6	9.64358e-08	0.0051706	807.532	781.357	798.934	2162.85	2181.65	2075.33	2478.94	2652.22	2622.52
16774808	NM_001040443 // PHF11 // PHD finger protein 11 // 13q14.2 // 51131 /// NM_001040444 // PHF11 // PHD finger protein 11 // 13q14.2 // 51131 /// ENST00000357596 // PHF11 // PHD finger protein 11 // 13q14.2 // 51131 /// ENST00000488958 // PHF11 // PHD finger protein 11 // 13q14.2 // 51131 /// ENST00000378319 // PHF11 // PHD finger protein 11 // 13q14.2 // 51131 /// AB011031 // PHF11 // PHD finger pro…	262.575	14.1238	25.1191	5.61141	21.3501	5.77055	650.413	114589	528.537	2	6	9.67835e-08	0.00518924	278.467	251.457	257.802	31.4759	23.0278	20.8536	24.7206	24.6427	14.687
16774858	NR_002605 // DLEU1 // deleted in lymphocytic leukemia 1 (non-protein coding) // 13q14.3 // 10301 /// CR450325 // DLEU1 // deleted in lymphocytic leukemia 1 (non-protein coding) // 13q14.3 // 10301 /// AF490255 // DLEU1 // deleted in lymphocytic leukemia 1 (non-protein coding) // 13q14.3 // 10301 /// AK095311 // DLEU1 // deleted in lymphocytic leukemia 1 (non-protein coding) // 13q14.3 // 10301 //…	244.837	3.88308	108.758	4.88924	128.886	3.5818	937.046	32367	103.625	2	6	3.25024e-08	0.00174268	246.408	240.415	247.689	105.029	106.953	114.294	124.751	130.904	131.005
16775520	ENST00000377453 // CLN5 // ceroid-lipofuscinosis, neuronal 5 // 13q21.1-q32 // 1203 /// NM_006493 // CLN5 // ceroid-lipofuscinosis, neuronal 5 // 13q21.1-q32 // 1203 /// AF068227 // CLN5 // ceroid-lipofuscinosis, neuronal 5 // 13q21.1-q32 // 1203 /// ENST00000541907 // CLN5 // ceroid-lipofuscinosis, neuronal 5 // 13q21.1-q32 // 1203 /// ENST00000535238 // CLN5 // ceroid-lipofuscinosis, neuronal 5…	307.616	24.2711	1031.1	20.0848	1209.07	34.063	952.996	1.36772e+06	4305.54	2	6	3.09026e-08	0.0016569	289.867	297.707	335.274	1022.77	1054.01	1016.52	1212.33	1173.49	1241.38
16775588	NM_001040153 // SLAIN1 // SLAIN motif family, member 1 // 13q22.3 // 122060 /// NM_001242868 // SLAIN1 // SLAIN motif family, member 1 // 13q22.3 // 122060 /// NM_001242871 // SLAIN1 // SLAIN motif family, member 1 // 13q22.3 // 122060 /// ENST00000466548 // SLAIN1 // SLAIN motif family, member 1 // 13q22.3 // 122060 /// ENST00000389459 // SLAIN1 // SLAIN motif family, member 1 // 13q22.3 // 1220…	539.455	13.6022	1923.92	73.6147	2579.53	121.072	481.808	6.50848e+06	40525.4	2	6	2.36949e-07	0.0127045	551.051	524.482	542.83	1878.19	2008.84	1884.72	2441.15	2665.93	2631.52
16775834	AK055459 // SOX21-AS1 // SOX21 antisense RNA 1 (non-protein coding) // 13q32.1 // 100507533	873.497	98.7214	3540.47	106.266	2049.13	131.997	418.038	10718948	76923.2	2	6	3.61742e-07	0.0193955	935.995	759.686	924.809	3421.75	3626.69	3572.97	2201.35	1966.3	1979.74
16775844	NM_182848 // CLDN10 // claudin 10 // 13q31-q34 // 9071 /// ENST00000376873 // CLDN10 // claudin 10 // 13q31-q34 // 9071 /// NM_001160100 // CLDN10 // claudin 10 // 13q31-q34 // 9071 /// NM_006984 // CLDN10 // claudin 10 // 13q31-q34 // 9071 /// ENST00000299339 // CLDN10 // claudin 10 // 13q31-q34 // 9071 /// BC010920 // CLDN10 // claudin 10 // 13q31-q34 // 9071 /// ENST00000376855 // CLDN10 // cl…	1767.89	165.914	29.2659	9.16834	40.8037	8.46128	325.423	6.00579e+06	55366.1	2	6	7.62193e-07	0.0408665	1738.8	1618.45	1946.43	38.2102	29.6986	19.8889	44.0912	31.192	47.1279
16775883	NM_144778 // MBNL2 // muscleblind-like splicing regulator 2 // 13q32.1 // 10150 /// ENST00000345429 // MBNL2 // muscleblind-like splicing regulator 2 // 13q32.1 // 10150 /// NM_207304 // MBNL2 // muscleblind-like splicing regulator 2 // 13q32.1 // 10150 /// ENST00000343600 // MBNL2 // muscleblind-like splicing regulator 2 // 13q32.1 // 10150 /// ENST00000397601 // MBNL2 // muscleblind-like splici…	220.451	7.36908	1020.11	44.1613	1809.7	60.2561	1008.44	3.78861e+06	11270.7	2	6	2.60939e-08	0.00139908	212.373	226.806	222.173	973.884	1024.58	1061.87	1874.29	1799.79	1755.01
16776103	NM_007129 // ZIC2 // Zic family member 2 // 13q32 // 7546 /// ENST00000376335 // ZIC2 // Zic family member 2 // 13q32 // 7546 /// AF193855 // ZIC2 // Zic family member 2 // 13q32 // 7546 /// ENST00000397444 // ZIC2 // Zic family member 2 // 13q32 // 7546 /// ENST00000490085 // ZIC2 // Zic family member 2 // 13q32 // 7546	5272.46	87.5931	31.1426	6.58861	37.7956	23.1712	9973.47	54873120	16505.7	2	6	2.71915e-11	1.45793e-06	5369.17	5249.76	5198.45	37.9861	30.5993	24.8425	11.2266	48.3466	53.8135
16776188	NM_003291 // TPP2 // tripeptidyl peptidase II // 13q32-q33 // 7174 /// ENST00000376065 // TPP2 // tripeptidyl peptidase II // 13q32-q33 // 7174 /// M73047 // TPP2 // tripeptidyl peptidase II // 13q32-q33 // 7174 /// BC039905 // TPP2 // tripeptidyl peptidase II // 13q32-q33 // 7174 /// AK097678 // TPP2 // tripeptidyl peptidase II // 13q32-q33 // 7174 /// ENST00000466153 // TPP2 // tripeptidyl pept…	2101.15	7.74503	1357.16	55.8662	1051.97	23.4823	702.268	1.74745e+06	7464.87	2	6	7.69664e-08	0.00412671	2105.53	2092.21	2105.72	1301.61	1413.34	1356.52	1076.97	1030.38	1048.58
16776353	NM_001198950 // MYO16 // myosin XVI // 13q33.3 // 23026 /// NM_015011 // MYO16 // myosin XVI // 13q33.3 // 23026 /// ENST00000356711 // MYO16 // myosin XVI // 13q33.3 // 23026 /// ENST00000357550 // MYO16 // myosin XVI // 13q33.3 // 23026 /// BC146791 // MYO16 // myosin XVI // 13q33.3 // 23026 /// AB290159 // MYO16 // myosin XVI // 13q33.3 // 23026 /// AK302933 // MYO16 // myosin XVI // 13q33.3 /…	24.56	7.03754	1074.43	57.0083	417.155	18.9516	692.212	1.68837e+06	7317.27	2	6	8.03548e-08	0.00430838	17.417	24.7758	31.4872	1030.87	1138.95	1053.47	439.014	407.126	405.325
16776620	---	32.8802	1.29761	378.801	12.6771	418.311	23.4351	568.677	269778	1423.19	2	6	1.44515e-07	0.00774845	34.368	32.2908	31.982	380.576	390.496	365.329	431.028	391.266	432.638
16776635	---	30.3929	6.27552	1164.04	67.9395	160.388	32.4338	606.976	2309384	11414.2	2	6	1.18966e-07	0.00637862	31.8449	23.5186	35.8152	1087.15	1215.97	1189.01	140.44	197.812	142.912
16777384	NM_014363 // SACS // spastic ataxia of Charlevoix-Saguenay (sacsin) // 13q12 // 26278 /// ENST00000382298 // SACS // spastic ataxia of Charlevoix-Saguenay (sacsin) // 13q12 // 26278 /// ENST00000382292 // SACS // spastic ataxia of Charlevoix-Saguenay (sacsin) // 13q12 // 26278 /// ENST00000402364 // SACS // spastic ataxia of Charlevoix-Saguenay (sacsin) // 13q12 // 26278 /// AK125458 // SACS // s…	913.738	43.7395	2466.42	4.96184	2574.38	137.144	374.537	5180195	41492.7	2	6	5.01746e-07	0.0269021	871.085	911.639	958.489	2460.81	2470.22	2468.22	2429.45	2702.12	2591.56
16777502	NR_047594 // CENPJ // centromere protein J // 13q12.12 // 55835 /// NM_018451 // CENPJ // centromere protein J // 13q12.12 // 55835 /// NR_047595 // CENPJ // centromere protein J // 13q12.12 // 55835 /// ENST00000381884 // CENPJ // centromere protein J // 13q12.12 // 55835 /// BC113111 // CENPJ // centromere protein J // 13q12.12 // 55835 /// ENST00000445729 // CENPJ // centromere protein J // 13…	1225.98	11.4788	585.566	18.3663	479.765	46.2483	562.599	978166	5215.97	2	6	1.49224e-07	0.00800093	1236.75	1213.91	1227.29	572.862	606.624	577.211	427.549	515.569	496.175
16777571	NM_001007538 // SHISA2 // shisa homolog 2 (Xenopus laevis) // 13q12.13 // 387914 /// ENST00000319420 // SHISA2 // shisa homolog 2 (Xenopus laevis) // 13q12.13 // 387914 /// AY358775 // SHISA2 // shisa homolog 2 (Xenopus laevis) // 13q12.13 // 387914	3201.51	23.3636	139.343	8.62938	94.526	11.1402	38349.4	19032232	1488.86	2	6	4.78617e-13	2.5662e-08	3200.87	3225.19	3178.47	130.457	139.88	147.691	81.7613	99.5301	102.287
16777579	NM_183044 // RNF6 // ring finger protein (C3H2C3 type) 6 // 13q12.2 // 6049 /// NM_183043 // RNF6 // ring finger protein (C3H2C3 type) 6 // 13q12.2 // 6049 /// ENST00000346166 // RNF6 // ring finger protein (C3H2C3 type) 6 // 13q12.2 // 6049 /// ENST00000381588 // RNF6 // ring finger protein (C3H2C3 type) 6 // 13q12.2 // 6049 /// ENST00000381570 // RNF6 // ring finger protein (C3H2C3 type) 6 // 1…	605.898	26.281	238.702	17.7878	233.898	12.4744	352.505	273241	2325.42	2	6	6.00935e-07	0.0322203	579.55	632.112	606.032	259.112	230.488	226.505	220.586	235.786	245.32
16777715	NM_002019 // FLT1 // fms-related tyrosine kinase 1 (vascular endothelial growth factor/vascular permeability factor receptor) // 13q12 // 2321 /// ENST00000282397 // FLT1 // fms-related tyrosine kinase 1 (vascular endothelial growth factor/vascular permeability factor receptor) // 13q12 // 2321 /// NM_001160030 // FLT1 // fms-related tyrosine kinase 1 (vascular endothelial growth factor/vascular …	2018.81	68.984	6.83863	2.80516	7.34175	6.69454	2523.36	8.09407e+06	9622.97	2	6	1.67447e-09	8.97802e-05	1971.47	1987.01	2097.96	7.01497	3.94947	9.55146	0.00406721	8.90448	13.1167
16778067	NM_004734 // DCLK1 // doublecortin-like kinase 1 // 13q13 // 9201 /// NM_001195415 // DCLK1 // doublecortin-like kinase 1 // 13q13 // 9201 /// NM_001195430 // DCLK1 // doublecortin-like kinase 1 // 13q13 // 9201 /// ENST00000255448 // DCLK1 // doublecortin-like kinase 1 // 13q13 // 9201 /// NM_001195416 // DCLK1 // doublecortin-like kinase 1 // 13q13 // 9201 /// ENST00000399319 // DCLK1 // double…	491.116	50.8696	994.134	34.2787	1468.46	54.5363	319.106	1.4332e+06	13473.9	2	6	8.07916e-07	0.043318	432.452	523.034	517.861	978.056	970.851	1033.5	1430.14	1444.34	1530.89
16778155	NM_001127217 // SMAD9 // SMAD family member 9 // 13q12-q14 // 4093 /// ENST00000379826 // SMAD9 // SMAD family member 9 // 13q12-q14 // 4093 /// NM_005905 // SMAD9 // SMAD family member 9 // 13q12-q14 // 4093 /// ENST00000399275 // SMAD9 // SMAD family member 9 // 13q12-q14 // 4093 /// ENST00000350148 // SMAD9 // SMAD family member 9 // 13q12-q14 // 4093 /// BC104760 // SMAD9 // SMAD family membe…	142.844	49.603	280.745	13.4698	1314.56	73.9681	454.949	2460721	16226.3	2	6	2.81133e-07	0.0150735	87.5685	157.486	183.478	278.041	268.832	295.362	1387.95	1315.7	1240.03
16778355	NM_005780 // LHFP // lipoma HMGIC fusion partner // 13q12 // 10186 /// ENST00000379589 // LHFP // lipoma HMGIC fusion partner // 13q12 // 10186 /// AF098807 // LHFP // lipoma HMGIC fusion partner // 13q12 // 10186 /// ENST00000495922 // LHFP // lipoma HMGIC fusion partner // 13q12 // 10186	553.789	91.6468	3696.15	208.322	4718.78	263.16	350.277	28267330	242100	2	6	6.12377e-07	0.0328338	531.657	475.235	654.475	3535.06	3931.41	3621.99	4415.18	4881.8	4859.35
16778553	---	563.799	23.5262	1.72984	2.98846	0.604004	0.668564	1687.22	633112	1125.72	2	6	5.59159e-09	0.000299804	562.347	541.033	588.018	0.00379096	5.18061	0.00510494	0.480027	1.32588	0.00610638
16778556	---	951.921	48.1438	11.1992	2.31008	15.1616	5.53654	1123.17	1762490	4707.64	2	6	1.8904e-08	0.00101358	949.279	905.152	1001.33	13.8362	10.2285	9.53277	8.99019	19.6924	16.8023
16778713	---	6834.9	92.5761	770.004	61.4073	623.28	109.614	4642.84	75388624	48712.8	2	6	2.69259e-10	1.44368e-05	6933.81	6820.54	6750.34	786.734	701.965	821.312	746.553	586.504	536.783
16779219	---	340.42	17.6026	45.3893	4.51662	48.0865	8.83513	633.742	172509	816.621	2	6	1.04586e-07	0.00560758	324.089	338.105	359.065	50.2914	41.3966	44.4797	58.2032	41.8889	44.1673
16779283	NM_024705 // DHRS12 // dehydrogenase/reductase (SDR family) member 12 // 13q14.3 // 79758 /// ENST00000218981 // DHRS12 // dehydrogenase/reductase (SDR family) member 12 // 13q14.3 // 79758 /// NM_001270424 // DHRS12 // dehydrogenase/reductase (SDR family) member 12 // 13q14.3 // 79758 /// NM_001031719 // DHRS12 // dehydrogenase/reductase (SDR family) member 12 // 13q14.3 // 79758 /// ENST0000028…	387.079	18.3036	158.171	3.01693	141.424	3.48755	475.847	113025	712.572	2	6	2.45908e-07	0.0131849	396.205	366.006	399.025	155.695	161.531	157.288	140.371	138.584	145.317
16779369	NM_002498 // NEK3 // NIMA (never in mitosis gene a)-related kinase 3 // 13q14.13 // 4752 /// NM_001146099 // NEK3 // NIMA (never in mitosis gene a)-related kinase 3 // 13q14.13 // 4752 /// NR_027415 // NEK3 // NIMA (never in mitosis gene a)-related kinase 3 // 13q14.13 // 4752 /// ENST00000339406 // NEK3 // NIMA (never in mitosis gene a)-related kinase 3 // 13q14.13 // 4752 /// ENST00000400357 //…	808.64	59.3652	88.4933	24.1783	234.425	13.0455	304.849	869630	8557.99	2	6	9.25449e-07	0.0496198	802.152	870.982	752.785	64.5357	112.886	88.0578	249.477	226.403	227.393
16779472	NM_007015 // LECT1 // leukocyte cell derived chemotaxin 1 // 13q14.3 // 11061 /// NM_001011705 // LECT1 // leukocyte cell derived chemotaxin 1 // 13q14.3 // 11061 /// ENST00000448904 // LECT1 // leukocyte cell derived chemotaxin 1 // 13q14.3 // 11061 /// ENST00000377962 // LECT1 // leukocyte cell derived chemotaxin 1 // 13q14.3 // 11061 /// BC025659 // LECT1 // leukocyte cell derived chemotaxin 1…	3015.07	160.827	18.1752	5.80821	22.6329	3.783	1038.24	17936126	51826.6	2	6	2.39173e-08	0.00128237	3104.11	2829.42	3111.7	11.8979	19.2688	23.3588	22.1945	26.616	19.0882
16779546	NM_001042517 // DIAPH3 // diaphanous homolog 3 (Drosophila) // 13q21.2 // 81624 /// NM_001258366 // DIAPH3 // diaphanous homolog 3 (Drosophila) // 13q21.2 // 81624 /// NM_001258369 // DIAPH3 // diaphanous homolog 3 (Drosophila) // 13q21.2 // 81624 /// ENST00000400324 // DIAPH3 // diaphanous homolog 3 (Drosophila) // 13q21.2 // 81624 /// NM_001258367 // DIAPH3 // diaphanous homolog 3 (Drosophila) …	1036.33	29.1963	375.573	11.7324	333.694	10.7512	1264.48	932055	2211.32	2	6	1.326e-08	0.000710961	1012.17	1028.05	1068.77	368.196	369.421	389.102	335.7	343.301	322.081
16779663	---	3513.08	328.992	178.294	36.9462	139.457	17.9723	307.081	22503674	219848	2	6	9.05607e-07	0.0485559	3674.91	3134.52	3729.82	137.259	208.918	188.704	120.377	141.928	156.066
16779667	NM_203487 // PCDH9 // protocadherin 9 // 13q21.32 // 5101 /// ENST00000544246 // PCDH9 // protocadherin 9 // 13q21.32 // 5101 /// NM_020403 // PCDH9 // protocadherin 9 // 13q21.32 // 5101 /// ENST00000377865 // PCDH9 // protocadherin 9 // 13q21.32 // 5101 /// ENST00000456367 // PCDH9 // protocadherin 9 // 13q21.32 // 5101 /// ENST00000328454 // PCDH9 // protocadherin 9 // 13q21.32 // 5101 /// BX5…	59.3621	43.6736	880.005	14.9885	978.799	64.5944	363.689	1.52858e+06	12608.9	2	6	5.47607e-07	0.029361	55.7057	104.749	17.6316	882.026	864.108	893.88	1049.6	963.722	923.077
16779701	NM_080759 // DACH1 // dachshund homolog 1 (Drosophila) // 13q22 // 1602 /// ENST00000305425 // DACH1 // dachshund homolog 1 (Drosophila) // 13q22 // 1602 /// NM_080760 // DACH1 // dachshund homolog 1 (Drosophila) // 13q22 // 1602 /// ENST00000313174 // DACH1 // dachshund homolog 1 (Drosophila) // 13q22 // 1602 /// NM_004392 // DACH1 // dachshund homolog 1 (Drosophila) // 13q22 // 1602 /// ENST000…	193.736	10.6739	1768.14	10.7633	2286.53	25.1223	12418	7127241	1721.83	2	6	1.40893e-11	7.55425e-07	197.4	202.095	181.713	1755.71	1774.37	1774.33	2269.36	2274.86	2315.36
16779792	NM_014832 // TBC1D4 // TBC1 domain family, member 4 // 13q22.2 // 9882 /// ENST00000377636 // TBC1D4 // TBC1 domain family, member 4 // 13q22.2 // 9882 /// BC151239 // TBC1D4 // TBC1 domain family, member 4 // 13q22.2 // 9882 /// AB449885 // TBC1D4 // TBC1 domain family, member 4 // 13q22.2 // 9882 /// AK300468 // TBC1D4 // TBC1 domain family, member 4 // 13q22.2 // 9882 /// AK304091 // TBC1D4 //…	767.449	16.0784	383.367	17.7353	283.673	19.5377	615.061	391497	1909.55	2	6	1.14359e-07	0.00613159	778.208	775.173	748.966	367.92	379.446	402.735	295.458	261.12	294.44
16780456	NM_003576 // STK24 // serine/threonine kinase 24 // 13q31.2-q32.3 // 8428 /// NM_001032296 // STK24 // serine/threonine kinase 24 // 13q31.2-q32.3 // 8428 /// ENST00000397517 // STK24 // serine/threonine kinase 24 // 13q31.2-q32.3 // 8428 /// ENST00000376547 // STK24 // serine/threonine kinase 24 // 13q31.2-q32.3 // 8428 /// BC035578 // STK24 // serine/threonine kinase 24 // 13q31.2-q32.3 // 8428…	2574.97	25.0412	1479.53	40.5998	1283.26	98.3932	364.696	2.90702e+06	23913.3	2	6	5.43122e-07	0.0291206	2563.09	2603.74	2558.08	1514.84	1435.17	1488.57	1396.02	1214.84	1238.93
16780509	NM_001130048 // DOCK9 // dedicator of cytokinesis 9 // 13q32.3 // 23348 /// ENST00000376455 // DOCK9 // dedicator of cytokinesis 9 // 13q32.3 // 23348 /// NM_015296 // DOCK9 // dedicator of cytokinesis 9 // 13q32.3 // 23348 /// ENST00000376460 // DOCK9 // dedicator of cytokinesis 9 // 13q32.3 // 23348 /// ENST00000357329 // DOCK9 // dedicator of cytokinesis 9 // 13q32.3 // 23348 /// ENST000004002…	452.938	2.60077	95.284	13.7131	110.41	11.2738	1143.81	245471	643.824	2	6	1.79015e-08	0.000959822	453.247	450.197	455.371	79.6877	105.452	100.712	109.142	122.264	99.8233
16780632	NM_033132 // ZIC5 // Zic family member 5 // 13q32.3 // 85416 /// ENST00000267294 // ZIC5 // Zic family member 5 // 13q32.3 // 85416 /// AF378304 // ZIC5 // Zic family member 5 // 13q32.3 // 85416 /// ENST00000397451 // ZIC5 // Zic family member 5 // 13q32.3 // 85416	5356.84	220.035	41.6877	8.27417	30.9931	4.62112	1750.82	56615656	97010.1	2	6	5.00507e-09	0.000268357	5334.39	5587.24	5148.9	32.1336	46.4984	46.4311	35.0851	31.913	25.9812
16781285	NM_000820 // GAS6 // growth arrest-specific 6 // 13q34 // 2621 /// ENST00000357389 // GAS6 // growth arrest-specific 6 // 13q34 // 2621 /// ENST00000327773 // GAS6 // growth arrest-specific 6 // 13q34 // 2621 /// ENST00000355761 // GAS6 // growth arrest-specific 6 // 13q34 // 2621 /// NM_001143945 // GAS6 // growth arrest-specific 6 // 13q34 // 2621 /// ENST00000450766 // GAS6 // growth arrest-sp…	570.287	28.0005	22.4782	8.95797	133.816	6.89745	827.435	502998	1823.7	2	6	4.71463e-08	0.00252784	543.948	567.216	599.696	14.9328	20.1236	32.3783	127.728	141.307	132.413
16781573	NM_001145 // ANG // angiogenin, ribonuclease, RNase A family, 5 // 14q11.1-q11.2 // 283 /// ENST00000555835 // RNASE4 // ribonuclease, RNase A family, 4 // 14q11 // 6038 /// ENST00000336811 // ANG // angiogenin, ribonuclease, RNase A family, 5 // 14q11.1-q11.2 // 283 /// NM_002937 // RNASE4 // ribonuclease, RNase A family, 4 // 14q11 // 6038 /// ENST00000398001 // RNASE4 // ribonuclease, RNase A …	212.286	3.76828	51.6816	4.37096	66.4516	9.33533	588.771	47279.7	240.907	2	6	1.30288e-07	0.00698563	210.574	209.678	216.607	48.9038	49.4211	56.7199	61.3834	60.7465	77.2248
16782088	ENST00000390519 // TRAJ18 // T cell receptor alpha joining 18 // --- // ---	114.607	3.60036	17.5747	5.74653	21.3004	4.0516	435.941	18135.3	124.801	2	6	3.19261e-07	0.0171178	118.692	113.234	111.896	11.7206	17.7963	23.2073	16.6886	24.2872	22.9256
16782098	ENST00000390525 // TRAJ12 // T cell receptor alpha joining 12 // --- // ---	598.188	8.26773	29.0871	3.15184	29.3381	3.88953	10396.3	647466	186.836	2	6	2.40078e-11	1.28723e-06	607.321	596.031	591.213	26.8126	27.7639	32.6849	25.0978	32.7401	30.1765
16782132	NM_022060 // ABHD4 // abhydrolase domain containing 4 // 14q11.2 // 63874 /// ENST00000428304 // ABHD4 // abhydrolase domain containing 4 // 14q11.2 // 63874 /// BC024779 // ABHD4 // abhydrolase domain containing 4 // 14q11.2 // 63874 /// AK298127 // ABHD4 // abhydrolase domain containing 4 // 14q11.2 // 63874 /// AK293198 // ABHD4 // abhydrolase domain containing 4 // 14q11.2 // 63874 /// AK3013…	511.243	1.95753	243.436	12.423	276.122	14.5321	520.125	128070	738.691	2	6	1.88603e-07	0.0101123	512.197	508.991	512.54	233.384	257.325	239.598	264.494	292.414	271.459
16782187	NM_004995 // MMP14 // matrix metallopeptidase 14 (membrane-inserted) // 14q11-q12 // 4323 /// ENST00000311852 // MMP14 // matrix metallopeptidase 14 (membrane-inserted) // 14q11-q12 // 4323 /// BC064803 // MMP14 // matrix metallopeptidase 14 (membrane-inserted) // 14q11-q12 // 4323 /// ENST00000548162 // MMP14 // matrix metallopeptidase 14 (membrane-inserted) // 14q11-q12 // 4323 /// ENST00000547…	1166.59	20.9786	282.793	8.65611	190.041	21.9129	2627.63	1.74335e+06	1990.41	2	6	1.48316e-09	7.95223e-05	1145.52	1166.77	1187.48	276.31	279.447	292.623	208.097	196.363	165.662
16782862	NM_025081 // NYNRIN // NYN domain and retroviral integrase containing // 14q12 // 57523 /// ENST00000382554 // NYNRIN // NYN domain and retroviral integrase containing // 14q12 // 57523 /// BC065283 // NYNRIN // NYN domain and retroviral integrase containing // 14q12 // 57523 /// ENST00000554505 // NYNRIN // NYN domain and retroviral integrase containing // 14q12 // 57523	811.682	31.7799	32.1464	5.37112	63.8743	10.2496	1531.51	1.1679e+06	2287.74	2	6	7.47227e-09	0.00040064	778.505	814.691	841.85	25.9897	35.8732	34.5763	65.901	72.9592	52.7628
16783265	NM_001164749 // NPAS3 // neuronal PAS domain protein 3 // 14q12-q13 // 64067 /// NM_022123 // NPAS3 // neuronal PAS domain protein 3 // 14q12-q13 // 64067 /// NM_173159 // NPAS3 // neuronal PAS domain protein 3 // 14q12-q13 // 64067 /// NM_001165893 // NPAS3 // neuronal PAS domain protein 3 // 14q12-q13 // 64067 /// ENST00000346562 // NPAS3 // neuronal PAS domain protein 3 // 14q12-q13 // 64067 /…	72.8657	56.1894	851.725	23.2472	1009.88	41.9345	415.021	1.50962e+06	10912.4	2	6	3.69632e-07	0.0198186	18.1813	130.448	69.9679	826.495	872.279	856.401	962.69	1042.88	1024.06
16783598	---	234.357	14.0388	4.23303	0.549154	3.09344	1.1892	803.12	106442	397.605	2	6	5.15423e-08	0.00276354	240.631	218.276	244.166	3.70178	4.79849	4.19882	4.46273	2.31955	2.49803
16783644	NM_002687 // PNN // pinin, desmosome associated protein // 14q21.1 // 5411 /// ENST00000216832 // PNN // pinin, desmosome associated protein // 14q21.1 // 5411 /// AK292579 // PNN // pinin, desmosome associated protein // 14q21.1 // 5411 /// BC062602 // PNN // pinin, desmosome associated protein // 14q21.1 // 5411 /// AK303136 // PNN // pinin, desmosome associated protein // 14q21.1 // 5411 /// U…	5113.72	82.7993	1659.15	48.225	1658.61	214.919	646.683	23871826	110743	2	6	9.84599e-08	0.00527912	5186.72	5023.75	5130.69	1698.84	1673.14	1605.48	1413.23	1749.2	1813.4
16783920	NM_002408 // MGAT2 // mannosyl (alpha-1,6-)-glycoprotein beta-1,2-N-acetylglucosaminyltransferase // 14q21 // 4247 /// ENST00000305386 // MGAT2 // mannosyl (alpha-1,6-)-glycoprotein beta-1,2-N-acetylglucosaminyltransferase // 14q21 // 4247 /// ENST00000504161 // MGAT2 // mannosyl (alpha-1,6-)-glycoprotein beta-1,2-N-acetylglucosaminyltransferase // 14q21 // 4247 /// BC006390 // MGAT2 // mannosyl …	252.907	27.0102	1224.33	15.576	1093.82	53.4658	653.067	1.66783e+06	7661.52	2	6	9.56135e-08	0.00512651	271.348	221.903	265.469	1227.53	1238.05	1207.4	1120.27	1128.92	1032.29
16784157	NM_053064 // GNG2 // guanine nucleotide binding protein (G protein), gamma 2 // 14q21 // 54331 /// NM_001243773 // GNG2 // guanine nucleotide binding protein (G protein), gamma 2 // 14q21 // 54331 /// NM_001243774 // GNG2 // guanine nucleotide binding protein (G protein), gamma 2 // 14q21 // 54331 /// ENST00000335281 // GNG2 // guanine nucleotide binding protein (G protein), gamma 2 // 14q21 // 5…	175.246	7.29622	1976.22	81.1647	1177.57	94.3575	471.493	4.88601e+06	31088.6	2	6	2.52741e-07	0.0135512	183.409	172.972	169.358	1973.91	2058.52	1896.24	1271.34	1082.63	1178.75
16784180	ENST00000261700 // C14orf166 // chromosome 14 open reading frame 166 // 14q22.1 // 51637 /// NM_016039 // C14orf166 // chromosome 14 open reading frame 166 // 14q22.1 // 51637 /// DQ525179 // C14orf166 // chromosome 14 open reading frame 166 // 14q22.1 // 51637 /// AF100755 // C14orf166 // chromosome 14 open reading frame 166 // 14q22.1 // 51637 /// AF151857 // C14orf166 // chromosome 14 open rea…	2807.43	72.4473	1540.45	9.22692	1259.59	40.6767	875.726	4.07991e+06	13976.7	2	6	3.97927e-08	0.00213357	2868.92	2727.56	2825.81	1533.21	1537.3	1550.84	1306.39	1239.67	1232.72
16784365	---	237.133	1.10061	48.873	5.24123	58.7872	5.16808	1823.78	67347.3	110.782	2	6	4.42897e-09	0.000237468	238.154	235.967	237.278	42.9282	52.828	50.8626	53.052	63.0829	60.2268
16784367	NM_199421 // SOCS4 // suppressor of cytokine signaling 4 // 14q22.1 // 122809 /// ENST00000555846 // SOCS4 // suppressor of cytokine signaling 4 // 14q22.1 // 122809 /// ENST00000339298 // SOCS4 // suppressor of cytokine signaling 4 // 14q22.1 // 122809 /// NM_080867 // SOCS4 // suppressor of cytokine signaling 4 // 14q22.1 // 122809 /// ENST00000395472 // SOCS4 // suppressor of cytokine signalin…	873.406	42.2189	1842.7	64.579	1671.4	34.9062	335.853	1.60567e+06	14342.7	2	6	6.93955e-07	0.0372078	825.328	904.434	890.455	1768.89	1870.44	1888.78	1684.09	1631.93	1698.19
16784412	NM_182926 // KTN1 // kinectin 1 (kinesin receptor) // 14q22.1 // 3895 /// ENST00000459737 // KTN1 // kinectin 1 (kinesin receptor) // 14q22.1 // 3895 /// ENST00000416613 // KTN1 // kinectin 1 (kinesin receptor) // 14q22.1 // 3895 /// NM_001079521 // KTN1 // kinectin 1 (kinesin receptor) // 14q22.1 // 3895 /// ENST00000395314 // KTN1 // kinectin 1 (kinesin receptor) // 14q22.1 // 3895 /// ENST0000…	3982.71	99.3143	1519.35	41.2951	1607.1	162.321	463.624	11719367	75833.3	2	6	2.65744e-07	0.0142484	3875.48	4001.1	4071.54	1504.66	1487.4	1565.98	1423.66	1665.47	1732.16
16785155	NM_182914 // SYNE2 // spectrin repeat containing, nuclear envelope 2 // 14q23.2 // 23224 /// ENST00000358025 // SYNE2 // spectrin repeat containing, nuclear envelope 2 // 14q23.2 // 23224 /// NM_015180 // SYNE2 // spectrin repeat containing, nuclear envelope 2 // 14q23.2 // 23224 /// ENST00000344113 // SYNE2 // spectrin repeat containing, nuclear envelope 2 // 14q23.2 // 23224 /// NM_182913 // SY…	1655.02	76.445	448.418	15.4693	443.222	24.6411	655.658	2.92437e+06	13380.6	2	6	9.44896e-08	0.00506625	1567.7	1687.52	1709.85	464.623	433.808	446.825	442.255	468.332	419.078
16785316	NM_005956 // MTHFD1 // methylenetetrahydrofolate dehydrogenase (NADP+ dependent) 1, methenyltetrahydrofolate cyclohydrolase, formyltetrahydrofolate synthetase // 14q24 // 4522 /// ENST00000555709 // MTHFD1 // methylenetetrahydrofolate dehydrogenase (NADP+ dependent) 1, methenyltetrahydrofolate cyclohydrolase, formyltetrahydrofolate synthetase // 14q24 // 4522 /// ENST00000216605 // MTHFD1 // meth…	1679.02	25.2093	750.883	57.8096	767.47	31.4981	510.904	1.69265e+06	9939.17	2	6	1.98938e-07	0.0106665	1706.77	1672.78	1657.53	807.64	692.076	752.933	732.236	777.274	792.9
16786133	ENST00000261973 // RBM25 // RNA binding motif protein 25 // 14q24.3 // 58517 /// NM_021239 // RBM25 // RNA binding motif protein 25 // 14q24.3 // 58517 /// ENST00000527432 // RBM25 // RNA binding motif protein 25 // 14q24.3 // 58517 /// BC136775 // RBM25 // RNA binding motif protein 25 // 14q24.3 // 58517 /// BC136776 // RBM25 // RNA binding motif protein 25 // 14q24.3 // 58517 /// BC144407 // RB…	3665.37	23.5893	1144.24	56.5205	1135.05	162.03	637.832	12758654	60009.5	2	6	1.02596e-07	0.0055009	3687.74	3667.64	3640.72	1094.53	1132.49	1205.72	955.385	1270.1	1179.66
16786454	NM_018228 // VRTN // vertebrae development homolog (pig) // 14q24.3 // 55237 /// ENST00000256362 // VRTN // vertebrae development homolog (pig) // 14q24.3 // 55237 /// BC053325 // VRTN // vertebrae development homolog (pig) // 14q24.3 // 55237 /// ENST00000557177 // VRTN // vertebrae development homolog (pig) // 14q24.3 // 55237	873.933	28.3956	2.68886	1.10353	6.83558	4.39567	2741.03	1.51094e+06	1653.69	2	6	1.30676e-09	7.00648e-05	857.948	906.718	857.133	2.01976	3.96255	2.08426	11.8156	5.19485	3.49627
16787400	---	556.616	25.0173	26.8625	9.37748	23.7563	13.6476	940.918	564588	1800.12	2	6	3.21041e-08	0.00172132	531.825	581.854	556.168	34.2522	16.3134	30.022	38.6674	20.7172	11.8845
16787540	NM_017437 // CPSF2 // cleavage and polyadenylation specific factor 2, 100kDa // 14q31.1 // 53981 /// ENST00000298875 // CPSF2 // cleavage and polyadenylation specific factor 2, 100kDa // 14q31.1 // 53981 /// BC070095 // CPSF2 // cleavage and polyadenylation specific factor 2, 100kDa // 14q31.1 // 53981 /// ENST00000554290 // CPSF2 // cleavage and polyadenylation specific factor 2, 100kDa // 14q31…	1382.88	14.3322	745.569	63.2142	639.218	12.5176	334.033	970505	8716.26	2	6	7.05259e-07	0.0378139	1398.18	1380.67	1369.78	675.99	761.253	799.465	626.115	640.486	651.054
16788142	ENST00000216639 // VRK1 // vaccinia related kinase 1 // 14q32 // 7443 /// NM_003384 // VRK1 // vaccinia related kinase 1 // 14q32 // 7443 /// BC103761 // VRK1 // vaccinia related kinase 1 // 14q32 // 7443 /// ENST00000555351 // VRK1 // vaccinia related kinase 1 // 14q32 // 7443	1294.79	44.4608	664.384	30.479	524.969	44.4832	310.008	1.00949e+06	9768.97	2	6	8.80433e-07	0.0472062	1244.14	1312.91	1327.34	635.803	696.46	660.89	474.286	557.534	543.086
16788339	NM_016337 // EVL // Enah/Vasp-like // 14q32.2 // 51466 /// ENST00000392920 // EVL // Enah/Vasp-like // 14q32.2 // 51466 /// AF087843 // EVL // Enah/Vasp-like // 14q32.2 // 51466 /// AF052504 // EVL // Enah/Vasp-like // 14q32.2 // 51466 /// AF112209 // EVL // Enah/Vasp-like // 14q32.2 // 51466 /// BC023997 // EVL // Enah/Vasp-like // 14q32.2 // 51466 /// BC032358 // EVL // Enah/Vasp-like // 14q32.…	190.695	26.719	588.21	16.2809	739.793	24.3388	460.595	482504	3142.7	2	6	2.70987e-07	0.0145295	159.875	207.343	204.866	595.853	599.264	569.514	712.766	746.63	759.981
16788475	ENST00000341267 // DLK1 // delta-like 1 homolog (Drosophila) // 14q32 // 8788 /// NM_003836 // DLK1 // delta-like 1 homolog (Drosophila) // 14q32 // 8788 /// U15979 // DLK1 // delta-like 1 homolog (Drosophila) // 14q32 // 8788 /// ENST00000331224 // DLK1 // delta-like 1 homolog (Drosophila) // 14q32 // 8788 /// ENST00000392848 // DLK1 // delta-like 1 homolog (Drosophila) // 14q32 // 8788 /// ENST…	1264.73	63.9719	33.1178	11.3631	160.858	33.7895	769.604	2.75172e+06	10726.5	2	6	5.85453e-08	0.00313903	1272.35	1324.55	1197.29	31.6069	45.1608	22.5857	199.874	141.222	141.477
16788570	NR_003229 // SNORD113-1 // small nucleolar RNA, C/D box 113-1 // 14q32.31 // 767561	1074.92	76.4564	122.551	8.02106	180.656	36.6091	353.802	1.71008e+06	14500.3	2	6	5.94403e-07	0.0318701	989.943	1096.66	1138.15	126.111	113.366	128.175	143.437	216.623	181.907
16788576	NR_003231 // SNORD113-3 // small nucleolar RNA, C/D box 113-3 // 14q32.31 // 767563	1229.16	59.2602	408.802	24.9553	444.64	13.2498	448.859	1.28975e+06	8620.2	2	6	2.92655e-07	0.0156913	1167.11	1235.22	1285.16	380.13	420.649	425.628	429.704	449.236	454.98
16788578	NR_003232 // SNORD113-4 // small nucleolar RNA, C/D box 113-4 // 14q32.31 // 767564	2687.71	106.491	790.833	19.2668	854.009	44.0835	765.068	6964605	27309.7	2	6	5.95887e-08	0.00319497	2611.8	2809.44	2641.89	772.503	789.081	810.917	903.311	818.39	840.325
16788630	---	1996.83	14.1828	423.54	21.9038	426.906	20.4221	6748.55	4.93991e+06	2195.99	2	6	8.77309e-11	4.70387e-06	1998.54	2010.08	1981.87	422.693	402.073	445.856	445.666	429.9	405.152
16788649	NR_003199 // SNORD114-7 // small nucleolar RNA, C/D box 114-7 // 14q32 // 767583	513.494	17.347	48.9183	12.3462	61.4517	9.80824	1147.3	420330	1099.1	2	6	1.77391e-08	0.000951118	498.774	509.09	532.619	59.7513	35.476	51.5277	64.8264	69.1271	50.4017
16788677	---	1327.49	20.7324	315.104	35.8345	370.014	54.9492	616.278	1.94471e+06	9466.72	2	6	1.13686e-07	0.0060955	1319.92	1311.61	1350.95	279.804	314.059	351.45	405.421	306.712	397.908
16788679	---	224.742	10.8457	34.2806	4.07842	52.6892	11.9667	357.976	66216.9	554.928	2	6	5.74022e-07	0.0307774	237.137	220.095	216.995	29.615	36.0589	37.1679	40.1677	64.0107	53.8893
16788705	---	305.538	20.4072	34.9987	9.33569	45.7106	13.43	308.819	140816	1367.95	2	6	8.90542e-07	0.0477482	321.255	282.475	312.884	43.4418	24.9728	36.5815	33.935	60.3372	42.8594
16788743	NR_030157 // MIR376B // microRNA 376b // 14q32.31 // 574435	89.9965	3.4816	10.112	1.17263	19.7563	6.23628	326.647	11408.2	104.776	2	6	7.53731e-07	0.0404128	91.6459	85.9967	92.3468	10.2976	8.85768	11.1808	13.5002	19.7961	25.9726
16788821	NM_001362 // DIO3 // deiodinase, iodothyronine, type III // 14q32 // 1735 /// S79854 // DIO3 // deiodinase, iodothyronine, type III // 14q32 // 1735 /// ENST00000510508 // DIO3 // deiodinase, iodothyronine, type III // --- // --- /// ENST00000359323 // DIO3 // deiodinase, iodothyronine, type III // 14q32 // 1735	166.216	13.8041	4522.64	177.146	1010.06	49.1561	1413.55	32028722	67975.2	2	6	9.49884e-09	0.0005093	176.278	150.479	171.891	4351.29	4705.07	4511.56	1061.67	963.792	1004.72
16789536	NM_001112726 // KIAA0284 // KIAA0284 // 14q32.33 // 283638 /// NM_015005 // KIAA0284 // KIAA0284 // 14q32.33 // 283638 /// ENST00000414716 // KIAA0284 // KIAA0284 // 14q32.33 // 283638 /// ENST00000556508 // KIAA0284 // KIAA0284 // 14q32.33 // 283638 /// BC112928 // KIAA0284 // KIAA0284 // 14q32.33 // 283638 /// ENST00000453495 // KIAA0284 // KIAA0284 // 14q32.33 // 283638 /// ENST00000418279 // …	259.715	11.8992	404.207	11.3211	527.95	14.8108	331.64	108141	978.236	2	6	7.20496e-07	0.0386309	262.978	246.524	269.641	400.873	416.82	394.926	535.87	510.863	537.117
16789723	ENST00000329146 // CRIP2 // cysteine-rich protein 2 // 14q32.3 // 1397 /// NM_001312 // CRIP2 // cysteine-rich protein 2 // 14q32.3 // 1397 /// BC128101 // CRIP2 // cysteine-rich protein 2 // 14q32.3 // 1397 /// BC034151 // CRIP2 // cysteine-rich protein 2 // 14q32.3 // 1397 /// BC001931 // CRIP2 // cysteine-rich protein 2 // 14q32.3 // 1397 /// BC000434 // CRIP2 // cysteine-rich protein 2 // 14q…	111.653	22.6871	2075.55	84.3124	3306.39	110.378	1179.77	15578209	39613.3	2	6	1.63178e-08	0.000874909	137.647	101.468	95.8426	2011.31	2044.33	2171.03	3426.7	3282.67	3209.8
16789926	NM_182852 // CCNB1IP1 // cyclin B1 interacting protein 1, E3 ubiquitin protein ligase // 14q11.2 // 57820 /// NM_021178 // CCNB1IP1 // cyclin B1 interacting protein 1, E3 ubiquitin protein ligase // 14q11.2 // 57820 /// ENST00000398169 // CCNB1IP1 // cyclin B1 interacting protein 1, E3 ubiquitin protein ligase // 14q11.2 // 57820 /// ENST00000437553 // CCNB1IP1 // cyclin B1 interacting protein 1,…	1727.44	33.2513	795.916	36.332	746.394	45.1271	616.065	1832634	8924.23	2	6	1.13803e-07	0.0061018	1719.21	1764.03	1699.07	754.95	808.565	824.233	706.933	736.654	795.596
16789951	---	4023.95	113.261	260.069	45.4389	215.959	13.6329	2852.03	28669558	30157.1	2	6	1.1602e-09	6.22066e-05	4022.54	4137.91	3911.4	284.086	207.662	288.461	213.418	230.683	203.775
16789953	NR_003693 // SNORD126 // small nucleolar RNA, C/D box 126 // 14q11.2 // 100113391	423.576	16.1855	47.7436	9.42702	34.0788	15.9677	725.842	293145	1211.61	2	6	6.97371e-08	0.00373909	432.559	433.279	404.892	42.4328	42.1701	58.6279	18.1409	50.0761	34.0194
16790143	ENST00000556147 // NDRG2 // NDRG family member 2 // 14q11.2 // 57447 /// ENST00000350792 // NDRG2 // NDRG family member 2 // 14q11.2 // 57447 /// ENST00000555158 // NDRG2 // NDRG family member 2 // 14q11.2 // 57447 /// ENST00000553503 // NDRG2 // NDRG family member 2 // 14q11.2 // 57447 /// NM_201535 // NDRG2 // NDRG family member 2 // 14q11.2 // 57447 /// NM_016250 // NDRG2 // NDRG family member…	217.523	5.15088	17.4328	2.98318	79.8141	7.18351	1083.92	62891.6	174.068	2	6	2.10269e-08	0.0011274	212.685	216.948	222.938	15.3669	16.0786	20.8529	72.961	87.2878	79.1934
16790229	NR_038971 // LOC283624 // uncharacterized LOC283624 // 14q11.2 // 283624 /// NR_038970 // LOC283624 // uncharacterized LOC283624 // 14q11.2 // 283624 /// BC035145 // LOC283624 // uncharacterized LOC283624 // 14q11.2 // 283624	427.015	17.9582	1313.66	60.9543	1191.93	44.947	343.189	1386061	12116.3	2	6	6.50767e-07	0.0348922	446.607	423.102	411.336	1254.28	1376.08	1310.62	1140.36	1222.77	1212.67
16790267	NM_007192 // SUPT16H // suppressor of Ty 16 homolog (S. cerevisiae) // 14q11.2 // 11198 /// ENST00000216297 // SUPT16H // suppressor of Ty 16 homolog (S. cerevisiae) // 14q11.2 // 11198 /// ENST00000538230 // SUPT16H // suppressor of Ty 16 homolog (S. cerevisiae) // 14q11.2 // 11198 /// ENST00000557652 // SUPT16H // suppressor of Ty 16 homolog (S. cerevisiae) // 14q11.2 // 11198 /// ENST000005562…	4535.22	90.4097	2188.67	112.796	2193.74	79.3523	606.14	10988776	54387.3	2	6	1.19457e-07	0.00640493	4550.83	4438.02	4616.8	2216.99	2064.42	2284.61	2103.07	2227.64	2250.52
16790360	NR_003029 // SNORD9 // small nucleolar RNA, C/D box 9 // 14q11.2 // 692053	1024.44	27.6147	154.423	14.6652	146.411	16.0483	1855.49	1.52792e+06	2470.38	2	6	4.20611e-09	0.000225519	1017.49	1054.86	1000.96	155.29	168.635	139.343	135.678	138.696	164.86
16790362	NR_002916 // SNORD8 // small nucleolar RNA, C/D box 8 // 14q11.2 // 319103	3836.96	195.976	247.748	24.62	294.668	24.9234	962.526	25432518	79268	2	6	2.99966e-08	0.00160833	4022.06	3857.16	3631.67	240.117	227.847	275.28	268.11	317.547	298.348
16790592	NM_001166269 // HAUS4 // HAUS augmin-like complex, subunit 4 // 14q11.2 // 54930 /// NM_017815 // HAUS4 // HAUS augmin-like complex, subunit 4 // 14q11.2 // 54930 /// NM_001166270 // HAUS4 // HAUS augmin-like complex, subunit 4 // 14q11.2 // 54930 /// BC002554 // HAUS4 // HAUS augmin-like complex, subunit 4 // 14q11.2 // 54930 /// BC001916 // HAUS4 // HAUS augmin-like complex, subunit 4 // 14q11.…	349.625	3.38657	650.018	25.4209	358.051	7.56211	368.354	175552	1429.76	2	6	5.2723e-07	0.0282685	351.089	352.033	345.753	633.293	637.49	679.271	359.153	349.998	365.001
16790744	NM_012244 // SLC7A8 // solute carrier family 7 (amino acid transporter light chain, L system), member 8 // 14q11.2 // 23428 /// ENST00000316902 // SLC7A8 // solute carrier family 7 (amino acid transporter light chain, L system), member 8 // 14q11.2 // 23428 /// NM_001267036 // SLC7A8 // solute carrier family 7 (amino acid transporter light chain, L system), member 8 // 14q11.2 // 23428 /// NR_049…	2365.19	24.3948	29.2501	4.4092	21.1036	3.66611	26158.4	10951465	1255.98	2	6	1.5079e-12	8.08493e-08	2353.81	2348.58	2393.2	26.5762	26.8349	34.3392	17.3961	21.1879	24.7268
16790943	ENST00000308724 // AP1G2 // adaptor-related protein complex 1, gamma 2 subunit // 14q11.2 // 8906 /// NM_003917 // AP1G2 // adaptor-related protein complex 1, gamma 2 subunit // 14q11.2 // 8906 /// ENST00000397120 // AP1G2 // adaptor-related protein complex 1, gamma 2 subunit // 14q11.2 // 8906 /// BC051833 // AP1G2 // adaptor-related protein complex 1, gamma 2 subunit // 14q11.2 // 8906 /// AF06…	684.234	16.5576	71.5822	6.99475	68.5786	4.77437	3271.61	754383	691.754	2	6	7.68926e-10	4.12275e-05	703.351	674.462	674.889	70.4749	65.2072	79.0646	68.1728	64.0201	73.543
16790992	NM_032452 // JPH4 // junctophilin 4 // 14q11 // 84502 /// ENST00000397118 // JPH4 // junctophilin 4 // 14q11 // 84502 /// NM_001146028 // JPH4 // junctophilin 4 // 14q11 // 84502 /// ENST00000356300 // JPH4 // junctophilin 4 // 14q11 // 84502 /// ENST00000543864 // JPH4 // junctophilin 4 // 14q11 // 84502 /// BC055429 // JPH4 // junctophilin 4 // 14q11 // 84502 /// ENST00000267407 // JPH4 // junc…	611.78	22.8744	104.08	9.39066	211.464	14.8842	773.522	429544	1665.93	2	6	5.76637e-08	0.00309175	637.317	604.855	593.169	94.8989	113.667	103.673	220.024	220.09	194.277
16791494	NM_006491 // NOVA1 // neuro-oncological ventral antigen 1 // 14q // 4857 /// ENST00000344429 // NOVA1 // neuro-oncological ventral antigen 1 // 14q // 4857 /// NM_002515 // NOVA1 // neuro-oncological ventral antigen 1 // 14q // 4857 /// NM_006489 // NOVA1 // neuro-oncological ventral antigen 1 // 14q // 4857 /// ENST00000465357 // NOVA1 // neuro-oncological ventral antigen 1 // 14q // 4857 /// EN…	578.725	22.3597	1130.48	18.5993	1613.92	60.1129	541.473	1609783	8918.9	2	6	1.67276e-07	0.00896884	559.947	603.459	572.767	1110.64	1147.52	1133.28	1604.05	1678.36	1559.36
16791909	NM_013448 // BAZ1A // bromodomain adjacent to zinc finger domain, 1A // 14q13.2 // 11177 /// NM_182648 // BAZ1A // bromodomain adjacent to zinc finger domain, 1A // 14q13.2 // 11177 /// ENST00000358716 // BAZ1A // bromodomain adjacent to zinc finger domain, 1A // 14q13.2 // 11177 /// ENST00000382422 // BAZ1A // bromodomain adjacent to zinc finger domain, 1A // 14q13.2 // 11177 /// ENST00000360310…	782.017	61.5426	2574.59	70.8199	2263.88	96.8809	454.052	5505790	36377.7	2	6	2.82792e-07	0.0151624	819.94	815.103	711.009	2526.86	2655.96	2540.97	2152.32	2312.44	2326.88
16791949	ENST00000556355 // LOC100506157 // uncharacterized LOC100506157 // --- // 100506157 /// ENST00000555015 // LOC100506157 // uncharacterized LOC100506157 // --- // 100506157 /// ENST00000556705 // LOC100506157 // uncharacterized LOC100506157 // --- // 100506157 /// ENST00000554945 // LOC100506157 // uncharacterized LOC100506157 // --- // 100506157 /// XR_133038 // LOC100506157 // uncharacterized LO…	111.055	4.12547	34.0687	3.18048	30.8958	2.94908	517.513	12362.3	71.6639	2	6	1.91457e-07	0.0102653	115.477	107.31	110.376	31.1164	37.4365	33.6533	28.5888	29.8801	34.2185
16792181	NM_004496 // FOXA1 // forkhead box A1 // 14q12-q13 // 3169 /// ENST00000250448 // FOXA1 // forkhead box A1 // 14q12-q13 // 3169 /// BC033890 // FOXA1 // forkhead box A1 // 14q12-q13 // 3169 /// U39840 // FOXA1 // forkhead box A1 // 14q12-q13 // 3169 /// ENST00000554607 // FOXA1 // forkhead box A1 // 14q12-q13 // 3169 /// ENST00000553751 // FOXA1 // forkhead box A1 // 14q12-q13 // 3169 /// ENST000…	30.8869	24.0488	907.386	31.9848	590.71	46.8844	466.613	1.18194e+06	7599.03	2	6	2.60701e-07	0.013978	33.0481	53.7821	5.8304	900.891	942.12	879.148	644.042	555.987	572.101
16792226	ENST00000307712 // SEC23A // Sec23 homolog A (S. cerevisiae) // 14q21.1 // 10484 /// NM_006364 // SEC23A // Sec23 homolog A (S. cerevisiae) // 14q21.1 // 10484 /// BC036649 // SEC23A // Sec23 homolog A (S. cerevisiae) // 14q21.1 // 10484 /// AK299862 // SEC23A // Sec23 homolog A (S. cerevisiae) // 14q21.1 // 10484 /// AK293944 // SEC23A // Sec23 homolog A (S. cerevisiae) // 14q21.1 // 10484 /// A…	1167.97	28.3466	2178.39	76.5441	2373.05	32.1945	489.231	2.51106e+06	15398	2	6	2.2639e-07	0.0121384	1179.84	1135.62	1188.45	2111.59	2261.91	2161.68	2335.91	2393.03	2390.2
16792462	---	636.044	29.3361	8.12692	5.75294	7.16875	1.28745	1323.09	789765	1790.73	2	6	1.15783e-08	0.000620791	602.431	656.485	649.216	1.75796	9.67631	12.9465	6.263	8.64253	6.60073
16792486	ENST00000396020 // RPS29 // ribosomal protein S29 // 14q // 6235 /// NM_001030001 // RPS29 // ribosomal protein S29 // 14q // 6235 /// NM_001032 // RPS29 // ribosomal protein S29 // 14q // 6235 /// ENST00000245458 // RPS29 // ribosomal protein S29 // 14q // 6235 /// BC015974 // RPS29 // ribosomal protein S29 // 14q // 6235 /// ENST00000556230 // RPS29 // ribosomal protein S29 // 14q // 6235 /// E…	3385.26	185.17	1115.89	78.6685	1089.75	34.8386	374.911	10420121	83380.7	2	6	5.00258e-07	0.0268223	3330.49	3591.64	3233.66	1079.45	1206.17	1062.05	1050.33	1102.51	1116.4
16792954	NM_007361 // NID2 // nidogen 2 (osteonidogen) // 14q22.1 // 22795 /// ENST00000216286 // NID2 // nidogen 2 (osteonidogen) // 14q22.1 // 22795 /// AK291652 // NID2 // nidogen 2 (osteonidogen) // 14q22.1 // 22795 /// D86425 // NID2 // nidogen 2 (osteonidogen) // 14q22.1 // 22795 /// AK300462 // NID2 // nidogen 2 (osteonidogen) // 14q22.1 // 22795 /// BC035608 // NID2 // nidogen 2 (osteonidogen) // …	372.057	28.9615	1641.03	17.1335	177.144	24.4231	3289.46	3791237	3457.62	2	6	7.5649e-10	4.05607e-05	372.752	342.754	400.664	1622.1	1645.51	1655.47	199.305	181.166	150.959
16793067	NM_006832 // FERMT2 // fermitin family member 2 // 14q22.1 // 10979 /// NM_001134999 // FERMT2 // fermitin family member 2 // 14q22.1 // 10979 /// ENST00000341590 // FERMT2 // fermitin family member 2 // 14q22.1 // 10979 /// ENST00000343279 // FERMT2 // fermitin family member 2 // 14q22.1 // 10979 /// NM_001135000 // FERMT2 // fermitin family member 2 // 14q22.1 // 10979 /// ENST00000395631 // FE…	3377.89	34.837	1530.42	31.7815	2572.94	18.0885	3027.15	5147925	5101.75	2	6	9.70441e-10	5.20322e-05	3406.3	3388.35	3339.02	1518.06	1566.53	1506.68	2555.95	2591.96	2570.92
16793176	NM_000161 // GCH1 // GTP cyclohydrolase 1 // 14q22.1-q22.2 // 2643 /// ENST00000491895 // GCH1 // GTP cyclohydrolase 1 // 14q22.1-q22.2 // 2643 /// NM_001024024 // GCH1 // GTP cyclohydrolase 1 // 14q22.1-q22.2 // 2643 /// NM_001024070 // GCH1 // GTP cyclohydrolase 1 // 14q22.1-q22.2 // 2643 /// ENST00000395514 // GCH1 // GTP cyclohydrolase 1 // 14q22.1-q22.2 // 2643 /// ENST00000543643 // GCH1 //…	507.181	19.6419	338.591	24.9789	839.421	21.0258	402.564	389638	2903.67	2	6	4.04747e-07	0.0217013	491.345	529.16	501.037	353.732	352.28	309.76	819.927	836.635	861.701
16793190	NM_007086 // WDHD1 // WD repeat and HMG-box DNA binding protein 1 // 14q22.2 // 11169 /// ENST00000360586 // WDHD1 // WD repeat and HMG-box DNA binding protein 1 // 14q22.2 // 11169 /// NM_001008396 // WDHD1 // WD repeat and HMG-box DNA binding protein 1 // 14q22.2 // 11169 /// ENST00000421192 // WDHD1 // WD repeat and HMG-box DNA binding protein 1 // 14q22.2 // 11169 /// ENST00000420358 // WDHD1…	2448.56	12.2704	847.036	2.88715	591.948	55.038	2859.23	6.07696e+06	6376.15	2	6	1.15146e-09	6.1738e-05	2453.37	2457.7	2434.61	844.416	846.562	850.131	563.231	557.207	655.405
16793225	NM_014750 // DLGAP5 // discs, large (Drosophila) homolog-associated protein 5 // 14q22.3 // 9787 /// NM_001146015 // DLGAP5 // discs, large (Drosophila) homolog-associated protein 5 // 14q22.3 // 9787 /// ENST00000247191 // DLGAP5 // discs, large (Drosophila) homolog-associated protein 5 // 14q22.3 // 9787 /// ENST00000395425 // DLGAP5 // discs, large (Drosophila) homolog-associated protein 5 // …	3671.24	47.2136	2034.89	60.1747	1271.78	34.219	1926.5	9017363	14042.1	2	6	3.75865e-09	0.000201527	3723.5	3631.67	3658.53	1990.08	2103.29	2011.31	1234.6	1301.96	1278.77
16793290	NR_027123 // KTN1-AS1 // KTN1 antisense RNA 1 (non-protein coding) // 14q22.3 // 100129075 /// AK124927 // KTN1-AS1 // KTN1 antisense RNA 1 (non-protein coding) // 14q22.3 // 100129075 /// ENST00000412224 // KTN1-AS1 // KTN1 antisense RNA 1 (non-protein coding) // --- // --- /// ENST00000554558 // KTN1-AS1 // KTN1 antisense RNA 1 (non-protein coding) // --- // --- /// ENST00000335142 // KTN1-AS1 …	298.703	6.9213	105.005	9.14067	122.015	5.50483	640.084	69026.4	323.519	2	6	1.01522e-07	0.00544332	306.66	294.081	295.367	103.649	96.6188	114.749	123.608	115.89	126.549
16793329	NM_021728 // OTX2 // orthodenticle homeobox 2 // 14q22.3 // 5015 /// ENST00000339475 // OTX2 // orthodenticle homeobox 2 // 14q22.3 // 5015 /// ENST00000555006 // OTX2 // orthodenticle homeobox 2 // 14q22.3 // 5015 /// NM_172337 // OTX2 // orthodenticle homeobox 2 // 14q22.3 // 5015 /// ENST00000408990 // OTX2 // orthodenticle homeobox 2 // 14q22.3 // 5015 /// BC032579 // OTX2 // orthodenticle ho…	3000.28	24.1722	52.768	14.5945	34.4544	13.129	27046.8	17484236	1939.33	2	6	1.36413e-12	7.31406e-08	2976.16	3000.17	3024.5	42.9868	45.7739	69.5433	48.7538	22.944	31.6653
16793585	ENST00000321731 // C14orf39 // chromosome 14 open reading frame 39 // 14q23.1 // 317761 /// NM_174978 // C14orf39 // chromosome 14 open reading frame 39 // 14q23.1 // 317761 /// AL832219 // C14orf39 // chromosome 14 open reading frame 39 // 14q23.1 // 317761 /// ENST00000557138 // C14orf39 // chromosome 14 open reading frame 39 // 14q23.1 // 317761 /// ENST00000556799 // C14orf39 // chromosome 14…	176.396	10.043	3.44485	2.96035	8.94458	0.933503	787.12	57982.5	220.992	2	6	5.47374e-08	0.00293486	187.969	169.963	171.257	0.0294122	5.27422	5.03091	8.61364	9.99847	8.22164
16793623	NM_017420 // SIX4 // SIX homeobox 4 // 14q23 // 51804 /// ENST00000216513 // SIX4 // SIX homeobox 4 // 14q23 // 51804 /// BC101934 // SIX4 // SIX homeobox 4 // 14q23 // 51804	986.385	38.6226	353.612	9.08498	209.727	17.8847	811.178	1.0243e+06	3788.21	2	6	5.00271e-08	0.0026823	1030.07	972.318	956.768	343.473	356.348	361.014	214.425	224.794	189.963
16793644	ENST00000555868 // TMEM30B // transmembrane protein 30B // 14q23.1 // 161291 /// NM_001017970 // TMEM30B // transmembrane protein 30B // 14q23.1 // 161291 /// ENST00000355702 // TMEM30B // transmembrane protein 30B // 14q23.1 // 161291 /// ENST00000557163 // TMEM30B // transmembrane protein 30B // 14q23.1 // 161291	538.718	18.7282	17.2621	2.11625	28.6333	3.93535	2153.57	532232	741.419	2	6	2.69199e-09	0.000144337	518.947	541.016	556.191	17.6001	14.9972	19.189	24.8034	28.4303	32.6662
16794064	ENST00000381346 // RDH11 // retinol dehydrogenase 11 (all-trans/9-cis/11-cis) // 14q24.1 // 51109 /// NM_016026 // RDH11 // retinol dehydrogenase 11 (all-trans/9-cis/11-cis) // 14q24.1 // 51109 /// NM_001252650 // RDH11 // retinol dehydrogenase 11 (all-trans/9-cis/11-cis) // 14q24.1 // 51109 /// ENST00000428130 // RDH11 // retinol dehydrogenase 11 (all-trans/9-cis/11-cis) // 14q24.1 // 51109 /// …	2565.43	30.6482	1027.59	44.1336	1006.1	16.0118	2288.99	4796914	6286.94	2	6	2.24246e-09	0.000120234	2583.76	2530.05	2582.47	1003.82	1000.42	1078.51	995.547	1024.53	998.234
16794767	NM_001039479 // KIAA0317 // KIAA0317 // 14q24.3 // 9870 /// ENST00000356357 // KIAA0317 // KIAA0317 // 14q24.3 // 9870 /// AK304217 // KIAA0317 // KIAA0317 // 14q24.3 // 9870 /// BC032944 // KIAA0317 // KIAA0317 // 14q24.3 // 9870 /// AK296912 // KIAA0317 // KIAA0317 // 14q24.3 // 9870 /// ENST00000557401 // KIAA0317 // KIAA0317 // 14q24.3 // 9870 /// ENST00000555330 // KIAA0317 // KIAA0317 // 14…	1151.7	70.7901	2032.13	29.8736	2226.43	51.6691	344.318	1.96798e+06	17146.7	2	6	6.44439e-07	0.0345529	1180.92	1070.97	1203.2	2008.34	2022.38	2065.66	2186.62	2207.85	2284.82
16795021	NM_015305 // ANGEL1 // angel homolog 1 (Drosophila) // 14q24.3 // 23357 /// ENST00000251089 // ANGEL1 // angel homolog 1 (Drosophila) // 14q24.3 // 23357 /// BC028714 // ANGEL1 // angel homolog 1 (Drosophila) // 14q24.3 // 23357 /// ENST00000556298 // ANGEL1 // angel homolog 1 (Drosophila) // 14q24.3 // 23357	772.864	12.4191	256.244	19.5625	267.915	39.4847	373.579	522005	4191.93	2	6	5.05588e-07	0.0271081	786.875	763.212	768.505	278.461	241.601	248.669	305.7	271.119	226.926
16795254	---	335.855	17.8721	36.1659	6.34338	44.3142	10.5121	557.934	174876	940.306	2	6	1.52978e-07	0.00820222	350.894	316.097	340.575	43.3183	33.9574	31.2219	32.2862	51.7424	48.9139
16795304	ENST00000555265 // CEP128 // centrosomal protein 128kDa // 14q31.1 // 145508 /// NM_152446 // CEP128 // centrosomal protein 128kDa // 14q31.1 // 145508 /// ENST00000281129 // CEP128 // centrosomal protein 128kDa // 14q31.1 // 145508 /// HQ215523 // CEP128 // centrosomal protein 128kDa // 14q31.1 // 145508 /// BC150610 // CEP128 // centrosomal protein 128kDa // 14q31.1 // 145508 /// BC045834 // CE…	860.87	19.0407	372.043	15.003	312.94	31.8057	508.996	542673	3198.49	2	6	2.0117e-07	0.0107861	868.792	874.671	839.147	361.225	365.735	389.171	277.256	338.305	323.258
16795366	NR_003021 // SNORA79 // small nucleolar RNA, H/ACA box 79 // 14q31.1 // 677845	632.478	17.0651	263.383	21.535	179.014	24.248	389.793	348978	2685.87	2	6	4.45525e-07	0.0238877	631.27	650.115	616.049	257.289	287.308	245.552	166.944	206.929	163.171
16795664	NM_001085471 // FOXN3 // forkhead box N3 // 14q31.3 // 1112 /// NM_005197 // FOXN3 // forkhead box N3 // 14q31.3 // 1112 /// ENST00000345097 // FOXN3 // forkhead box N3 // 14q31.3 // 1112 /// ENST00000261302 // FOXN3 // forkhead box N3 // 14q31.3 // 1112 /// ENST00000557258 // FOXN3 // forkhead box N3 // 14q31.3 // 1112 /// ENST00000555353 // FOXN3 // forkhead box N3 // 14q31.3 // 1112 /// BC0075…	2606.79	61.0551	2160.66	90.042	3901.24	100.75	334.598	4.90428e+06	43971.7	2	6	7.01719e-07	0.0376241	2565.76	2676.95	2577.64	2154.17	2253.77	2074.04	4008.68	3808.89	3886.16
16795943	NM_152332 // TC2N // tandem C2 domains, nuclear // 14q32.12 // 123036 /// ENST00000340892 // TC2N // tandem C2 domains, nuclear // 14q32.12 // 123036 /// NM_001128595 // TC2N // tandem C2 domains, nuclear // 14q32.12 // 123036 /// NM_001128596 // TC2N // tandem C2 domains, nuclear // 14q32.12 // 123036 /// ENST00000435962 // TC2N // tandem C2 domains, nuclear // 14q32.12 // 123036 /// ENST0000036…	1630.63	12.1419	11.2143	4.67089	257.198	10.4321	24648.1	4.56932e+06	556.147	2	6	1.80245e-12	9.66418e-08	1620.5	1627.3	1644.09	10.348	16.2577	7.03723	263.671	245.164	262.761
16795965	NM_006329 // FBLN5 // fibulin 5 // 14q32.1 // 10516 /// ENST00000342058 // FBLN5 // fibulin 5 // 14q32.1 // 10516 /// AY358898 // FBLN5 // fibulin 5 // 14q32.1 // 10516 /// AF112152 // FBLN5 // fibulin 5 // 14q32.1 // 10516 /// BC022280 // FBLN5 // fibulin 5 // 14q32.1 // 10516 /// AF093118 // FBLN5 // fibulin 5 // 14q32.1 // 10516 /// CR457140 // FBLN5 // fibulin 5 // 14q32.1 // 10516 /// ENST00…	53.2427	9.02872	50.7854	9.63903	1081.05	37.9978	1963.07	2117839	3236.52	2	6	3.55277e-09	0.000190489	50.5876	63.3013	45.8393	60.2477	40.9788	51.1296	1068.4	1050.99	1123.76
16796048	ENST00000329559 // NDUFB1 // NADH dehydrogenase (ubiquinone) 1 beta subcomplex, 1, 7kDa // 14q32.12 // 4707 /// NM_004545 // NDUFB1 // NADH dehydrogenase (ubiquinone) 1 beta subcomplex, 1, 7kDa // 14q32.12 // 4707 /// BC126234 // NDUFB1 // NADH dehydrogenase (ubiquinone) 1 beta subcomplex, 1, 7kDa // 14q32.12 // 4707 /// BC126232 // NDUFB1 // NADH dehydrogenase (ubiquinone) 1 beta subcomplex, 1, …	1097.25	56.0348	232.392	13.8612	192.516	32.4985	536.024	1.56812e+06	8776.37	2	6	1.724e-07	0.0092436	1063.17	1066.66	1161.92	248.177	222.206	226.793	156.35	219.27	201.928
16796796	NR_031649 // MIR1247 // microRNA 1247 // --- // 100302145 /// BC065701 // DIO3OS // DIO3 opposite strand/antisense RNA (non-protein coding) // 14q32.31 // 64150	33.9256	13.541	1098.34	55.203	531.573	24.356	667.584	1701869	7647.89	2	6	8.95373e-08	0.00480072	20.2586	47.337	34.181	1040.16	1104.89	1149.98	541.943	503.748	549.027
16796998	ENST00000348956 // CKB // creatine kinase, brain // 14q32 // 1152 /// NM_001823 // CKB // creatine kinase, brain // 14q32 // 1152 /// L47647 // CKB // creatine kinase, brain // 14q32 // 1152 /// BC008323 // CKB // creatine kinase, brain // 14q32 // 1152 /// BC010002 // CKB // creatine kinase, brain // 14q32 // 1152 /// BC019259 // CKB // creatine kinase, brain // 14q32 // 1152 /// BC001190 // CKB…	494.516	13.7229	2247.4	78.8568	2401.45	39.205	1271.32	6732701	15887.5	2	6	1.30475e-08	0.000699568	502.752	502.122	478.675	2265.44	2161.08	2315.66	2446.71	2379.36	2378.27
16797157	ENST00000554581 // AKT1 // v-akt murine thymoma viral oncogene homolog 1 // 14q32.32 // 207 /// ENST00000402615 // AKT1 // v-akt murine thymoma viral oncogene homolog 1 // 14q32.32 // 207 /// NM_005163 // AKT1 // v-akt murine thymoma viral oncogene homolog 1 // 14q32.32 // 207 /// ENST00000555528 // AKT1 // v-akt murine thymoma viral oncogene homolog 1 // 14q32.32 // 207 /// NM_001014432 // AKT1 …	639.733	20.1366	1730.46	84.7743	1894.59	7.19504	547.747	2.7913e+06	15287.9	2	6	1.61625e-07	0.00866582	616.782	647.984	654.434	1827.07	1668.51	1695.79	1898.3	1899.18	1886.3
16797917	NM_005664 // MKRN3 // makorin ring finger protein 3 // 15q11-q13 // 7681 /// ENST00000314520 // MKRN3 // makorin ring finger protein 3 // 15q11-q13 // 7681 /// BC044639 // MKRN3 // makorin ring finger protein 3 // 15q11-q13 // 7681	14.5301	6.72264	321.427	12.6687	281.475	20.7187	394.616	167042	1269.9	2	6	4.29509e-07	0.023029	11.9301	22.1644	9.49578	315.454	312.849	335.978	301.122	259.83	283.474
16798020	NM_022807 // SNRPN // small nuclear ribonucleoprotein polypeptide N // 15q11.2 // 6638 /// ENST00000400100 // SNURF // SNRPN upstream reading frame // 15q12 // 8926 /// ENST00000400100 // SNRPN // small nuclear ribonucleoprotein polypeptide N // 15q11.2 // 6638 /// ENST00000390687 // SNURF // SNRPN upstream reading frame // 15q12 // 8926 /// ENST00000390687 // SNRPN // small nuclear ribonucleopro…	5670	122.238	1733.4	44.6572	2471.24	18.9742	2278.51	26273232	34592.6	2	6	2.2735e-09	0.000121899	5795.62	5551.45	5662.92	1727.54	1691.97	1780.7	2449.78	2485.79	2478.14
16798050	NR_022011 // PAR-SN // paternally expressed transcript PAR-SN // 15q11.2 // 347746 /// AF319524 // SNRPN // small nuclear ribonucleoprotein polypeptide N // 15q11.2 // 6638 /// ENST00000557108 // PAR-SN // paternally expressed transcript PAR-SN // 15q11.2 // 347746 /// ENST00000557108 // SNORD107 // small nucleolar RNA, C/D box 107 // 15q11.2 // 91380 /// ENST00000557108 // SNURF // SNRPN upstrea…	3646.35	80.8109	576.56	47.9038	761.67	66.6002	2011.11	17779240	26521.5	2	6	3.30455e-09	0.00017718	3559.49	3660.25	3719.31	595.87	522.014	611.794	759.073	829.53	696.406
16798067	NR_022008 // PAR5 // Prader-Willi/Angelman syndrome-5 // 15q11-q13 // 8123 /// NR_001292 // SNORD108 // small nucleolar RNA, C/D box 108 // 15q11.2 // 338427	5004.95	190.284	596.597	54.4449	812.136	63.2062	1287.77	37059744	86334.4	2	6	1.25549e-08	0.000673157	4809.3	5016.18	5189.37	623.631	533.926	632.234	883.514	789.639	763.257
16798069	ENST00000551312 // PAR-SN // paternally expressed transcript PAR-SN // 15q11.2 // 347746 /// ENST00000551312 // SNORD107 // small nucleolar RNA, C/D box 107 // 15q11.2 // 91380 /// ENST00000551312 // SNURF // SNRPN upstream reading frame // 15q12 // 8926 /// ENST00000551312 // SNRPN // small nuclear ribonucleoprotein polypeptide N // 15q11.2 // 6638 /// AF319524 // SNRPN // small nuclear ribonucl…	1476.73	35.061	223.045	6.86543	303.006	71.4671	694.493	2955744	12767.9	2	6	7.9569e-08	0.00426625	1449.58	1464.3	1516.31	228.836	215.461	224.838	223.966	363.071	321.981
16798080	---	4067.12	188.356	765.021	48.3845	1170.56	69.4962	684.372	19458348	85297.3	2	6	8.3136e-08	0.0044575	3850.71	4156.53	4194.11	747.888	727.534	819.641	1224.07	1092.02	1195.6
16798085	NR_023915 // IPW // imprinted in Prader-Willi syndrome (non-protein coding) // 15q11-q12 // 3653 /// BC080646 // SNRPN // small nuclear ribonucleoprotein polypeptide N // 15q11.2 // 6638 /// AF400486 // SNRPN // small nuclear ribonucleoprotein polypeptide N // 15q11.2 // 6638 /// AF400490 // SNRPN // small nuclear ribonucleoprotein polypeptide N // 15q11.2 // 6638 /// ENST00000549804 // LOC100506…	2506.79	25.0436	683.931	44.5447	816.313	87.1572	910.785	6.19807e+06	20415.6	2	6	3.53861e-08	0.00189729	2503.02	2483.85	2533.51	731.592	643.352	676.847	717.687	882.975	848.277
16798130	AF400485 // SNRPN // small nuclear ribonucleoprotein polypeptide N // 15q11.2 // 6638 /// ENST00000552781 // LOC100506948 // uncharacterized LOC100506948 // --- // 100506948 /// ENST00000552781 // SNORD116-28 // small nucleolar RNA, C/D box 116-28 // 15q11.2 // 100033820 /// ENST00000552781 // SNORD115-26 // small nucleolar RNA, C/D box 115-26 // 15q11.2 // 100033802 /// ENST00000552781 // SNORD1…	2016.25	94.5181	302.958	13.7299	346.466	52.93	720.257	5.72545e+06	23847.5	2	6	7.13651e-08	0.00382638	2015.29	2111.24	1922.21	305.717	288.058	315.098	400.152	344.918	294.326
16798136	AF400486 // SNRPN // small nuclear ribonucleoprotein polypeptide N // 15q11.2 // 6638 /// AF400485 // SNRPN // small nuclear ribonucleoprotein polypeptide N // 15q11.2 // 6638 /// ENST00000547292 // LOC100506948 // uncharacterized LOC100506948 // --- // 100506948 /// ENST00000547292 // SNORD116-28 // small nucleolar RNA, C/D box 116-28 // 15q11.2 // 100033820 /// ENST00000547292 // SNORD115-26 //…	1619.3	43.3711	366.341	25.2336	363.445	18.5982	1648.44	3.14707e+06	5727.35	2	6	5.9948e-09	0.000321423	1599.35	1589.48	1669.05	373.108	387.501	338.414	377.314	370.711	342.311
16798140	ENST00000547292 // LOC100506948 // uncharacterized LOC100506948 // --- // 100506948 /// ENST00000547292 // SNORD116-28 // small nucleolar RNA, C/D box 116-28 // 15q11.2 // 100033820 /// ENST00000547292 // SNORD115-26 // small nucleolar RNA, C/D box 115-26 // 15q11.2 // 100033802 /// ENST00000547292 // SNORD115-13 // small nucleolar RNA, C/D box 115-13 // 15q11.2 // 100033450 /// ENST00000547292 /…	1164.08	23.9704	164.188	11.1546	206.344	35.6048	1463.48	1.91883e+06	3933.41	2	6	8.56115e-09	0.000459023	1165.31	1139.52	1187.42	151.841	173.538	167.186	245.083	198.896	175.052
16798142	AF400486 // SNRPN // small nuclear ribonucleoprotein polypeptide N // 15q11.2 // 6638 /// ENST00000547292 // LOC100506948 // uncharacterized LOC100506948 // --- // 100506948 /// ENST00000547292 // SNORD116-28 // small nucleolar RNA, C/D box 116-28 // 15q11.2 // 100033820 /// ENST00000547292 // SNORD115-26 // small nucleolar RNA, C/D box 115-26 // 15q11.2 // 100033802 /// ENST00000547292 // SNORD1…	1081.4	32.6435	167.442	26.6173	219.401	19.729	1096.27	1.58104e+06	4326.62	2	6	2.03261e-08	0.00108982	1045.33	1089.94	1108.92	171.177	139.155	191.995	210.784	241.973	205.447
16798192	BC080646 // SNRPN // small nuclear ribonucleoprotein polypeptide N // 15q11.2 // 6638 /// AF400486 // SNRPN // small nuclear ribonucleoprotein polypeptide N // 15q11.2 // 6638 /// AY421730 // SNRPN // small nuclear ribonucleoprotein polypeptide N // 15q11.2 // 6638 /// AY362863 // SNRPN // small nuclear ribonucleoprotein polypeptide N // 15q11.2 // 6638 /// ENST00000549804 // LOC100506948 // unch…	1917.92	52.2642	503.009	34.6804	628.362	32.8911	1100.64	3680624	10032.2	2	6	2.00853e-08	0.00107692	1893.14	1882.65	1977.96	535.419	466.434	507.174	666.143	606.108	612.836
16798196	BC080646 // SNRPN // small nuclear ribonucleoprotein polypeptide N // 15q11.2 // 6638 /// AF400486 // SNRPN // small nuclear ribonucleoprotein polypeptide N // 15q11.2 // 6638 /// AY421730 // SNRPN // small nuclear ribonucleoprotein polypeptide N // 15q11.2 // 6638 /// AY362863 // SNRPN // small nuclear ribonucleoprotein polypeptide N // 15q11.2 // 6638 /// AF400487 // SNRPN // small nuclear ribo…	2111.53	45.8771	601.718	40.9514	807.144	20.1202	1441.46	4.02316e+06	8373.09	2	6	8.95874e-09	0.000480341	2096	2075.43	2163.16	628.661	554.593	621.901	818.971	783.912	818.548
16798204	BC080646 // SNRPN // small nuclear ribonucleoprotein polypeptide N // 15q11.2 // 6638 /// AF400487 // SNRPN // small nuclear ribonucleoprotein polypeptide N // 15q11.2 // 6638 /// AF400486 // SNRPN // small nuclear ribonucleoprotein polypeptide N // 15q11.2 // 6638 /// BC016168 // SNRPN // small nuclear ribonucleoprotein polypeptide N // 15q11.2 // 6638 /// ENST00000549804 // LOC100506948 // unch…	2964.33	83.5008	1096.63	55.5494	1433.88	101.619	437.418	5.94435e+06	40768.9	2	6	3.1606e-07	0.0169462	2914.21	3060.72	2918.06	1100.66	1039.17	1150.05	1324.9	1450.68	1526.05
16798210	BC080646 // SNRPN // small nuclear ribonucleoprotein polypeptide N // 15q11.2 // 6638 /// AF400487 // SNRPN // small nuclear ribonucleoprotein polypeptide N // 15q11.2 // 6638 /// AF400486 // SNRPN // small nuclear ribonucleoprotein polypeptide N // 15q11.2 // 6638 /// BC016168 // SNRPN // small nuclear ribonucleoprotein polypeptide N // 15q11.2 // 6638 /// ENST00000549804 // LOC100506948 // unch…	2552.52	83.1928	1037.69	40.8447	1195.52	23.5488	682.594	4161041	18287.8	2	6	8.37842e-08	0.00449226	2534.74	2643.16	2479.65	1049.51	1071.33	992.244	1206.62	1211.46	1168.47
16798214	BC080646 // SNRPN // small nuclear ribonucleoprotein polypeptide N // 15q11.2 // 6638 /// AF400487 // SNRPN // small nuclear ribonucleoprotein polypeptide N // 15q11.2 // 6638 /// BC016168 // SNRPN // small nuclear ribonucleoprotein polypeptide N // 15q11.2 // 6638 /// AF400486 // SNRPN // small nuclear ribonucleoprotein polypeptide N // 15q11.2 // 6638 /// ENST00000549804 // LOC100506948 // unch…	3482.01	35.2347	1083.39	35.2537	1147.89	53.2457	3159.84	11205685	10638.8	2	6	8.53357e-10	4.57545e-05	3489.27	3443.72	3513.05	1046.81	1117.15	1086.21	1209.11	1122.21	1112.35
16798218	AF400487 // SNRPN // small nuclear ribonucleoprotein polypeptide N // 15q11.2 // 6638 /// BC080646 // SNRPN // small nuclear ribonucleoprotein polypeptide N // 15q11.2 // 6638 /// ENST00000553108 // LOC100506948 // uncharacterized LOC100506948 // --- // 100506948 /// ENST00000553108 // SNORD116-28 // small nucleolar RNA, C/D box 116-28 // 15q11.2 // 100033820 /// ENST00000553108 // SNORD115-26 //…	4589.05	71.286	1443.43	52.2283	1587.21	162.703	828.137	18926706	68563.7	2	6	4.70268e-08	0.00252144	4668.23	4568.97	4529.97	1395.29	1436.05	1498.96	1410.66	1619.83	1731.12
16798226	BC080646 // SNRPN // small nuclear ribonucleoprotein polypeptide N // 15q11.2 // 6638 /// AF400487 // SNRPN // small nuclear ribonucleoprotein polypeptide N // 15q11.2 // 6638 /// AF400488 // SNRPN // small nuclear ribonucleoprotein polypeptide N // 15q11.2 // 6638 /// AF400486 // SNRPN // small nuclear ribonucleoprotein polypeptide N // 15q11.2 // 6638 /// BC016168 // SNRPN // small nuclear ribo…	4724.08	104.039	1646.5	103.521	1873.21	94.7075	867.762	17650388	61020.4	2	6	4.08946e-08	0.00219264	4741.54	4612.42	4818.28	1560.12	1761.24	1618.12	1763.89	1930.38	1925.36
16798232	BC080646 // SNRPN // small nuclear ribonucleoprotein polypeptide N // 15q11.2 // 6638 /// AF400487 // SNRPN // small nuclear ribonucleoprotein polypeptide N // 15q11.2 // 6638 /// AF400488 // SNRPN // small nuclear ribonucleoprotein polypeptide N // 15q11.2 // 6638 /// AF400486 // SNRPN // small nuclear ribonucleoprotein polypeptide N // 15q11.2 // 6638 /// BC016168 // SNRPN // small nuclear ribo…	6381.94	123.89	2232.94	18.3982	2434.54	162.409	1170.96	32836848	84127.9	2	6	1.66879e-08	0.000894756	6239.89	6467.6	6438.33	2244.07	2211.7	2243.04	2596.3	2271.49	2435.83
16798234	BC080646 // SNRPN // small nuclear ribonucleoprotein polypeptide N // 15q11.2 // 6638 /// AF400487 // SNRPN // small nuclear ribonucleoprotein polypeptide N // 15q11.2 // 6638 /// AF400488 // SNRPN // small nuclear ribonucleoprotein polypeptide N // 15q11.2 // 6638 /// AF400486 // SNRPN // small nuclear ribonucleoprotein polypeptide N // 15q11.2 // 6638 /// BC016168 // SNRPN // small nuclear ribo…	5696.22	72.5998	1902.43	71.6295	2042.87	175.602	1009.75	27759550	82474.9	2	6	2.59934e-08	0.00139369	5681.52	5775.05	5632.1	1940.72	1819.8	1946.79	2137.78	2150.59	1840.24
16798238	BC080646 // SNRPN // small nuclear ribonucleoprotein polypeptide N // 15q11.2 // 6638 /// AF400487 // SNRPN // small nuclear ribonucleoprotein polypeptide N // 15q11.2 // 6638 /// AF400488 // SNRPN // small nuclear ribonucleoprotein polypeptide N // 15q11.2 // 6638 /// AF400486 // SNRPN // small nuclear ribonucleoprotein polypeptide N // 15q11.2 // 6638 /// BC016168 // SNRPN // small nuclear ribo…	3431.52	84.3746	982.537	76.7366	1122.35	34.6838	1197.99	11349362	28421.1	2	6	1.55865e-08	0.0008357	3409.73	3360.18	3524.65	893.957	1024.91	1028.75	1091.85	1115.12	1160.08
16798240	BC080646 // SNRPN // small nuclear ribonucleoprotein polypeptide N // 15q11.2 // 6638 /// AF400487 // SNRPN // small nuclear ribonucleoprotein polypeptide N // 15q11.2 // 6638 /// AF400488 // SNRPN // small nuclear ribonucleoprotein polypeptide N // 15q11.2 // 6638 /// AF400486 // SNRPN // small nuclear ribonucleoprotein polypeptide N // 15q11.2 // 6638 /// BC016168 // SNRPN // small nuclear ribo…	3699.76	121.783	1387.49	17.2523	1696.46	100.951	560.151	9455255	50639.5	2	6	1.51178e-07	0.00810571	3840.2	3623.37	3635.7	1367.62	1396.22	1398.63	1581.97	1772.68	1734.71
16798244	AF400488 // SNRPN // small nuclear ribonucleoprotein polypeptide N // 15q11.2 // 6638 /// AF400486 // SNRPN // small nuclear ribonucleoprotein polypeptide N // 15q11.2 // 6638 /// BC016168 // SNRPN // small nuclear ribonucleoprotein polypeptide N // 15q11.2 // 6638 /// BC080646 // SNRPN // small nuclear ribonucleoprotein polypeptide N // 15q11.2 // 6638 /// AF400487 // SNRPN // small nuclear ribo…	3971.71	87.8601	961.622	57.3494	1129.53	246.121	359.723	17166868	143167	2	6	5.65768e-07	0.0303348	4050.26	3876.83	3988.05	917.208	941.29	1026.37	866.893	1354.88	1166.82
16798246	BC080646 // SNRPN // small nuclear ribonucleoprotein polypeptide N // 15q11.2 // 6638 /// AF400487 // SNRPN // small nuclear ribonucleoprotein polypeptide N // 15q11.2 // 6638 /// AF400488 // SNRPN // small nuclear ribonucleoprotein polypeptide N // 15q11.2 // 6638 /// AF400486 // SNRPN // small nuclear ribonucleoprotein polypeptide N // 15q11.2 // 6638 /// BC016168 // SNRPN // small nuclear ribo…	6660.17	108.489	2389.76	125.752	2810.96	229.893	619.706	33230332	160868	2	6	1.11819e-07	0.00599539	6593.07	6785.34	6602.11	2383.07	2267.48	2518.72	2547.34	2915.77	2969.76
16798248	BC080646 // SNRPN // small nuclear ribonucleoprotein polypeptide N // 15q11.2 // 6638 /// AF400487 // SNRPN // small nuclear ribonucleoprotein polypeptide N // 15q11.2 // 6638 /// AF400488 // SNRPN // small nuclear ribonucleoprotein polypeptide N // 15q11.2 // 6638 /// BC016168 // SNRPN // small nuclear ribonucleoprotein polypeptide N // 15q11.2 // 6638 /// AF400486 // SNRPN // small nuclear ribo…	5073.1	60.1777	1477.55	74.052	1745.83	113.068	1649.47	24070628	43778.8	2	6	5.98359e-09	0.000320822	5127.24	5083.75	5008.3	1446.12	1424.4	1562.13	1665.63	1696.7	1875.15
16798250	BC080646 // SNRPN // small nuclear ribonucleoprotein polypeptide N // 15q11.2 // 6638 /// AF400487 // SNRPN // small nuclear ribonucleoprotein polypeptide N // 15q11.2 // 6638 /// AF400488 // SNRPN // small nuclear ribonucleoprotein polypeptide N // 15q11.2 // 6638 /// AF400486 // SNRPN // small nuclear ribonucleoprotein polypeptide N // 15q11.2 // 6638 /// ENST00000549804 // LOC100506948 // unch…	5987.85	17.5414	2116.33	99.5151	2480.01	258.292	534.787	27425924	153852	2	6	1.73594e-07	0.00930758	5984.02	5972.54	6006.99	2015.45	2119.1	2214.42	2350.12	2312.44	2777.46
16798479	NM_001165037 // GABRA5 // gamma-aminobutyric acid (GABA) A receptor, alpha 5 // 15q12 // 2558 /// ENST00000335625 // GABRA5 // gamma-aminobutyric acid (GABA) A receptor, alpha 5 // 15q12 // 2558 /// ENST00000400081 // GABRA5 // gamma-aminobutyric acid (GABA) A receptor, alpha 5 // 15q12 // 2558 /// NM_000810 // GABRA5 // gamma-aminobutyric acid (GABA) A receptor, alpha 5 // 15q12 // 2558 /// ENST…	869	20.2694	67.5956	12.6673	91.211	7.02879	3015.32	1.24776e+06	1241.42	2	6	9.81901e-10	5.26466e-05	846.877	873.447	886.678	80.0315	68.0464	54.7089	97.2965	92.8188	83.5176
16798496	NM_033223 // GABRG3 // gamma-aminobutyric acid (GABA) A receptor, gamma 3 // 15q12 // 2567 /// ENST00000333743 // GABRG3 // gamma-aminobutyric acid (GABA) A receptor, gamma 3 // 15q12 // 2567 /// ENST00000553440 // GABRG3 // gamma-aminobutyric acid (GABA) A receptor, gamma 3 // 15q12 // 2567	42.1401	17.4088	467.386	29.0927	1026.5	46.3854	664.523	1.46242e+06	6602.12	2	6	9.07749e-08	0.00486708	30.4166	33.8602	62.1435	443.811	499.899	458.449	1070.62	1030.75	978.141
16798624	ENST00000558402 // APBA2 // amyloid beta (A4) precursor protein-binding, family A, member 2 // 15q11-q12 // 321 /// ENST00000558330 // APBA2 // amyloid beta (A4) precursor protein-binding, family A, member 2 // 15q11-q12 // 321 /// NM_005503 // APBA2 // amyloid beta (A4) precursor protein-binding, family A, member 2 // 15q11-q12 // 321 /// NM_001130414 // APBA2 // amyloid beta (A4) precursor prot…	217.991	30.6055	715.371	14.6078	823.787	32.2312	429.063	626129	4377.88	2	6	3.34751e-07	0.0179483	198.23	253.245	202.499	699.805	728.782	717.525	842.169	842.621	786.57
16798763	---	468.661	30.0066	18.8155	7.58918	27.1668	2.21667	618.984	397348	1925.81	2	6	1.12209e-07	0.00601628	496.071	436.601	473.311	10.1064	22.3277	24.0124	27.4397	24.8264	29.2344
16798938	NM_001144757 // SCG5 // secretogranin V (7B2 protein) // 15q13-q14 // 6447 /// NM_003020 // SCG5 // secretogranin V (7B2 protein) // 15q13-q14 // 6447 /// ENST00000300175 // SCG5 // secretogranin V (7B2 protein) // 15q13-q14 // 6447 /// ENST00000413748 // SCG5 // secretogranin V (7B2 protein) // 15q13-q14 // 6447 /// BC093053 // SCG5 // secretogranin V (7B2 protein) // 15q13-q14 // 6447 /// BC005…	384.937	10.0982	72.2587	9.68953	49.0563	9.74027	1089.25	211122	581.467	2	6	2.07201e-08	0.00111095	396.202	376.698	381.911	83.2931	68.3443	65.1387	60.3001	43.1986	43.6703
16798965	NM_001036 // RYR3 // ryanodine receptor 3 // 15q14-q15 // 6263 /// NM_001243996 // RYR3 // ryanodine receptor 3 // 15q14-q15 // 6263 /// ENST00000415757 // RYR3 // ryanodine receptor 3 // 15q14-q15 // 6263 /// ENST00000389232 // RYR3 // ryanodine receptor 3 // 15q14-q15 // 6263 /// AJ001515 // RYR3 // ryanodine receptor 3 // 15q14-q15 // 6263 /// AB001025 // RYR3 // ryanodine receptor 3 // 15q14-…	61.8289	9.6985	691.823	17.3629	417.189	43.7872	388.22	598598	4625.71	2	6	4.50921e-07	0.024177	51.4006	70.5784	63.5077	673.882	708.543	693.045	465.696	380.58	405.292
16799315	ENST00000260356 // THBS1 // thrombospondin 1 // 15q15 // 7057 /// NM_003246 // THBS1 // thrombospondin 1 // 15q15 // 7057 /// BC136469 // THBS1 // thrombospondin 1 // 15q15 // 7057 /// BC136470 // THBS1 // thrombospondin 1 // 15q15 // 7057 /// AK291639 // THBS1 // thrombospondin 1 // 15q15 // 7057 /// AK304754 // THBS1 // thrombospondin 1 // 15q15 // 7057 /// AK293230 // THBS1 // thrombospondin 1…	1051.29	59.641	5748.23	132.051	5957.77	163.62	1450.15	46178608	95531.8	2	6	8.79891e-09	0.000471771	1079.65	1091.46	982.762	5770.55	5606.44	5867.69	6032.77	6070.43	5770.09
16799598	ENST00000346991 // CASC5 // cancer susceptibility candidate 5 // 15q14 // 57082 /// NM_170589 // CASC5 // cancer susceptibility candidate 5 // 15q14 // 57082 /// NM_144508 // CASC5 // cancer susceptibility candidate 5 // 15q14 // 57082 /// ENST00000399668 // CASC5 // cancer susceptibility candidate 5 // 15q14 // 57082 /// AF461041 // CASC5 // cancer susceptibility candidate 5 // 15q14 // 57082 //…	878.085	45.5181	2084.48	86.253	1400.12	33.157	310.472	2.19626e+06	21221.8	2	6	8.76529e-07	0.0469968	930.193	857.988	846.074	2155.35	2109.64	1988.44	1433.24	1366.93	1400.18
16799690	NM_181642 // SPINT1 // serine peptidase inhibitor, Kunitz type 1 // 15q15.1 // 6692 /// NM_003710 // SPINT1 // serine peptidase inhibitor, Kunitz type 1 // 15q15.1 // 6692 /// NM_001032367 // SPINT1 // serine peptidase inhibitor, Kunitz type 1 // 15q15.1 // 6692 /// ENST00000562057 // SPINT1 // serine peptidase inhibitor, Kunitz type 1 // 15q15.1 // 6692 /// ENST00000344051 // SPINT1 // serine pe…	1041.92	91.1733	43.7504	5.80092	49.3389	8.36695	353.171	1.98158e+06	16832.5	2	6	5.97568e-07	0.0320398	1112.16	1074.71	938.884	49.8996	42.9761	38.3756	47.1775	42.2647	58.5745
16799739	ENST00000446533 // CHAC1 // ChaC, cation transport regulator homolog 1 (E. coli) // 15q15.1 // 79094 /// NM_024111 // CHAC1 // ChaC, cation transport regulator homolog 1 (E. coli) // 15q15.1 // 79094 /// NM_001142776 // CHAC1 // ChaC, cation transport regulator homolog 1 (E. coli) // 15q15.1 // 79094 /// ENST00000444189 // CHAC1 // ChaC, cation transport regulator homolog 1 (E. coli) // 15q15.1 /…	541.374	19.4646	119.314	10.114	139.722	5.21889	1002.78	339875	1016.8	2	6	2.65373e-08	0.00142285	557.234	547.234	519.652	128.936	108.771	120.234	138.178	145.538	135.448
16800229	ENST00000382031 // MAP1A // microtubule-associated protein 1A // 15q15.3 // 4130 /// NM_002373 // MAP1A // microtubule-associated protein 1A // 15q15.3 // 4130 /// ENST00000300231 // MAP1A // microtubule-associated protein 1A // 15q15.3 // 4130 /// U38292 // MAP1A // microtubule-associated protein 1A // 15q15.3 // 4130 /// ENST00000399453 // MAP1A // microtubule-associated protein 1A // 15q15.3 /…	95.2104	11.2282	789.911	17.1016	982.055	55.0916	567.241	1.30602e+06	6907.23	2	6	1.45609e-07	0.00780714	100.474	102.84	82.3173	780.126	779.949	809.658	1029.58	994.915	921.671
16800242	NM_020990 // CKMT1B // creatine kinase, mitochondrial 1B // 15q15 // 1159 /// ENST00000300283 // CKMT1A // creatine kinase, mitochondrial 1A // 15q15 // 548596 /// ENST00000300283 // CKMT1B // creatine kinase, mitochondrial 1B // 15q15 // 1159 /// ENST00000441322 // CKMT1A // creatine kinase, mitochondrial 1A // 15q15 // 548596 /// ENST00000441322 // CKMT1B // creatine kinase, mitochondrial 1B //…	1458.73	126.114	113.291	6.83738	157.855	11.3201	326.917	3.50447e+06	32159.3	2	6	7.51885e-07	0.0403138	1604.31	1389.22	1382.67	108.95	109.75	121.172	144.822	165.235	163.508
16800707	NM_001198999 // SEMA6D // sema domain, transmembrane domain (TM), and cytoplasmic domain, (semaphorin) 6D // 15q21.1 // 80031 /// ENST00000558014 // SEMA6D // sema domain, transmembrane domain (TM), and cytoplasmic domain, (semaphorin) 6D // 15q21.1 // 80031 /// NM_153618 // SEMA6D // sema domain, transmembrane domain (TM), and cytoplasmic domain, (semaphorin) 6D // 15q21.1 // 80031 /// ENST00000…	1036.59	72.0744	36.8255	11.0912	70.8645	14.5356	524.505	1.93333e+06	11058	2	6	1.83943e-07	0.00986249	956.928	1097.28	1055.58	32.4218	49.4423	28.6123	87.1737	66.144	59.2758
16800980	NR_024490 // GABPB1-AS1 // GABPB1 antisense RNA 1 (non-protein coding) // 15q21.2 // 100129387	946.22	14.8544	369.984	16.5315	339.345	17.4252	1318.9	701284	1595.16	2	6	1.16888e-08	0.000626717	936.655	938.672	963.333	357.029	388.603	364.32	320.89	355.515	341.63
16801108	NM_013243 // SCG3 // secretogranin III // 15q21 // 29106 /// ENST00000220478 // SCG3 // secretogranin III // 15q21 // 29106 /// NM_001165257 // SCG3 // secretogranin III // 15q21 // 29106 /// ENST00000542355 // SCG3 // secretogranin III // 15q21 // 29106 /// AF453583 // SCG3 // secretogranin III // 15q21 // 29106 /// ENST00000558709 // SCG3 // secretogranin III // 15q21 // 29106	907.448	36.8601	249.191	13.6961	272.372	18.1469	669.529	837161	3751.12	2	6	8.87627e-08	0.00475919	896.788	948.463	877.093	257.341	256.853	233.379	251.686	285.608	279.822
16801329	NM_207036 // TCF12 // transcription factor 12 // 15q21 // 6938 /// NM_207037 // TCF12 // transcription factor 12 // 15q21 // 6938 /// ENST00000438423 // TCF12 // transcription factor 12 // 15q21 // 6938 /// ENST00000333725 // TCF12 // transcription factor 12 // 15q21 // 6938 /// NM_003205 // TCF12 // transcription factor 12 // 15q21 // 6938 /// NM_207038 // TCF12 // transcription factor 12 // 15q…	2353.64	208.431	5521.63	85.0537	5964.85	227.389	340.976	23273464	204766	2	6	6.63407e-07	0.0355699	2241.07	2225.7	2594.15	5428.7	5540.58	5595.61	5723.41	5996.19	6174.94
16801400	NM_001252335 // CGNL1 // cingulin-like 1 // 15q21.3 // 84952 /// NM_032866 // CGNL1 // cingulin-like 1 // 15q21.3 // 84952 /// ENST00000281282 // CGNL1 // cingulin-like 1 // 15q21.3 // 84952 /// AY274808 // CGNL1 // cingulin-like 1 // 15q21.3 // 84952	810.475	14.0715	81.0965	8.81362	38.8503	5.36053	5563.89	1.12918e+06	608.845	2	6	1.56505e-10	8.39131e-06	824.366	810.828	796.23	87.7489	71.1003	84.4403	44.691	37.7045	34.1553
16801512	NM_001040450 // FAM63B // family with sequence similarity 63, member B // 15q21.3 // 54629 /// NM_001040453 // FAM63B // family with sequence similarity 63, member B // 15q21.3 // 54629 /// ENST00000559228 // FAM63B // family with sequence similarity 63, member B // 15q21.3 // 54629 /// ENST00000450403 // FAM63B // family with sequence similarity 63, member B // 15q21.3 // 54629 /// AK297291 // F…	613.702	34.0804	188.501	4.99815	142.726	21.8238	365.101	404711	3325.47	2	6	5.41333e-07	0.0290246	651.151	584.506	605.449	188.191	183.665	193.647	117.809	151.918	158.449
16801707	ENST00000561311 // TLN2 // talin 2 // 15q15-q21 // 83660 /// NM_015059 // TLN2 // talin 2 // 15q15-q21 // 83660 /// ENST00000306829 // TLN2 // talin 2 // 15q15-q21 // 83660 /// AF402000 // TLN2 // talin 2 // 15q15-q21 // 83660 /// AB621808 // TLN2 // talin 2 // 15q15-q21 // 83660 /// AK294570 // TLN2 // talin 2 // 15q15-q21 // 83660 /// ENST00000489129 // TLN2 // talin 2 // 15q15-q21 // 83660 ///…	597.951	23.0861	200.774	24.8688	275.835	4.63667	341.637	267142	2345.84	2	6	6.59597e-07	0.0353656	619.085	573.313	601.453	172.645	209.836	219.84	274.851	280.885	271.769
16801789	NM_000366 // TPM1 // tropomyosin 1 (alpha) // 15q22.1 // 7168 /// ENST00000288398 // TPM1 // tropomyosin 1 (alpha) // 15q22.1 // 7168 /// NM_001018005 // TPM1 // tropomyosin 1 (alpha) // 15q22.1 // 7168 /// NM_001018006 // TPM1 // tropomyosin 1 (alpha) // 15q22.1 // 7168 /// NM_001018004 // TPM1 // tropomyosin 1 (alpha) // 15q22.1 // 7168 /// NM_001018020 // TPM1 // tropomyosin 1 (alpha) // 15q22…	1771.71	124.466	872.207	31.1695	3183.15	152.264	308.028	8.1417e+06	79295.1	2	6	8.97359e-07	0.0481137	1727.71	1675.22	1912.2	838.815	900.533	877.274	3243.44	3296.03	3009.97
16801862	NM_031301 // APH1B // anterior pharynx defective 1 homolog B (C. elegans) // 15q22.2 // 83464 /// ENST00000261879 // APH1B // anterior pharynx defective 1 homolog B (C. elegans) // 15q22.2 // 83464 /// NM_001145646 // APH1B // anterior pharynx defective 1 homolog B (C. elegans) // 15q22.2 // 83464 /// ENST00000380343 // APH1B // anterior pharynx defective 1 homolog B (C. elegans) // 15q22.2 // 83…	1062.48	53.9818	83.2907	6.27977	80.7751	3.19422	973.056	1.92254e+06	5927.34	2	6	2.90362e-08	0.00155684	1123.04	1019.43	1044.96	90.449	78.7091	80.714	80.5727	84.0658	77.687
16801889	NR_046341 // USP3 // ubiquitin specific peptidase 3 // 15q22.3 // 9960 /// NR_046342 // USP3 // ubiquitin specific peptidase 3 // 15q22.3 // 9960 /// NM_006537 // USP3 // ubiquitin specific peptidase 3 // 15q22.3 // 9960 /// NM_001256702 // USP3 // ubiquitin specific peptidase 3 // 15q22.3 // 9960 /// ENST00000380324 // USP3 // ubiquitin specific peptidase 3 // 15q22.3 // 9960 /// ENST00000540797…	878.643	47.4131	2978.2	100.035	2763.86	111.706	485.673	8.00815e+06	49466.3	2	6	2.31371e-07	0.0124054	833.626	874.169	928.135	2995.59	3068.41	2870.62	2790.81	2641.14	2859.62
16801941	NM_003099 // SNX1 // sorting nexin 1 // 15q22.31 // 6642 /// NM_001242933 // SNX1 // sorting nexin 1 // 15q22.31 // 6642 /// NM_148955 // SNX1 // sorting nexin 1 // 15q22.31 // 6642 /// ENST00000559844 // SNX1 // sorting nexin 1 // 15q22.31 // 6642 /// ENST00000261889 // SNX1 // sorting nexin 1 // 15q22.31 // 6642 /// ENST00000561026 // SNX1 // sorting nexin 1 // 15q22.31 // 6642 /// BC000357 // …	285.103	24.0657	1000.79	41.6494	831.498	23.9564	436.026	839419	5775.48	2	6	3.19076e-07	0.0171079	291.705	305.178	258.425	994.702	962.523	1045.15	845.983	844.666	803.846
16802251	NM_001145102 // SMAD3 // SMAD family member 3 // 15q22.33 // 4088 /// NM_001145103 // SMAD3 // SMAD family member 3 // 15q22.33 // 4088 /// NM_005902 // SMAD3 // SMAD family member 3 // 15q22.33 // 4088 /// ENST00000327367 // SMAD3 // SMAD family member 3 // 15q22.33 // 4088 /// ENST00000540846 // SMAD3 // SMAD family member 3 // 15q22.33 // 4088 /// ENST00000439724 // SMAD3 // SMAD family member…	319.706	30.9327	871.832	27.3196	931.461	20.0294	486.589	682642	4208.74	2	6	2.30075e-07	0.0123359	306.18	297.841	355.099	901.846	848.415	865.236	932.488	950.958	910.938
16802413	NM_006091 // CORO2B // coronin, actin binding protein, 2B // 15q23 // 10391 /// NM_001190456 // CORO2B // coronin, actin binding protein, 2B // 15q23 // 10391 /// NM_001190457 // CORO2B // coronin, actin binding protein, 2B // 15q23 // 10391 /// ENST00000261861 // CORO2B // coronin, actin binding protein, 2B // 15q23 // 10391 /// ENST00000540068 // CORO2B // coronin, actin binding protein, 2B // …	157.912	22.6682	833.895	27.1081	529.34	42.8735	334.16	687665	6173.67	2	6	7.04457e-07	0.0377709	176.454	164.641	132.642	802.771	852.342	846.572	547.624	560.04	480.356
16802497	NM_017705 // PAQR5 // progestin and adipoQ receptor family member V // 15q23 // 54852 /// ENST00000395407 // PAQR5 // progestin and adipoQ receptor family member V // 15q23 // 54852 /// NM_001104554 // PAQR5 // progestin and adipoQ receptor family member V // 15q23 // 54852 /// ENST00000561153 // PAQR5 // progestin and adipoQ receptor family member V // 15q23 // 54852 /// ENST00000340965 // PAQR5…	493.895	33.3754	57.0253	11.7139	60.3338	14.0608	392.219	378842	2897.68	2	6	4.37372e-07	0.0234506	530.044	464.251	487.391	70.534	49.6784	50.8634	47.015	75.0346	58.9517
16802519	NM_138555 // KIF23 // kinesin family member 23 // 15q23 // 9493 /// ENST00000260363 // KIF23 // kinesin family member 23 // 15q23 // 9493 /// NM_004856 // KIF23 // kinesin family member 23 // 15q23 // 9493 /// ENST00000559279 // KIF23 // kinesin family member 23 // 15q23 // 9493 /// ENST00000352331 // KIF23 // kinesin family member 23 // 15q23 // 9493 /// BC051826 // KIF23 // kinesin family membe…	2067.74	65.2111	1328.71	11.661	841.54	21.1693	709.295	2.28706e+06	9673.22	2	6	7.47108e-08	0.00400577	2076.41	2128.18	1998.62	1342.1	1320.79	1323.24	827.336	831.414	865.871
16802696	ENST00000364003 // RN5S399 // RNA, 5S ribosomal 399 // --- // ---	2591.13	83.4743	423.967	67.8665	492.148	101.309	625.55	9106929	43674.8	2	6	1.08729e-07	0.0058297	2644.08	2494.9	2634.4	405.377	367.334	499.192	415.376	606.975	454.095
16802903	NM_005576 // LOXL1 // lysyl oxidase-like 1 // 15q22 // 4016 /// ENST00000261921 // LOXL1 // lysyl oxidase-like 1 // 15q22 // 4016 /// BC015090 // LOXL1 // lysyl oxidase-like 1 // 15q22 // 4016 /// ENST00000395162 // LOXL1 // lysyl oxidase-like 1 // 15q22 // 4016 /// ENST00000566011 // LOXL1 // lysyl oxidase-like 1 // 15q22 // 4016 /// ENST00000566530 // LOXL1 // lysyl oxidase-like 1 // 15q22 // 4…	402.419	51.3633	1924.27	8.3521	1512.52	107.358	391.806	3717889	28467.3	2	6	4.38747e-07	0.0235243	373.342	461.724	372.19	1929.77	1914.66	1928.38	1623.06	1505.83	1408.66
16803269	NM_147188 // FBXO22 // F-box protein 22 // 15q24.2 // 26263 /// NM_012170 // FBXO22 // F-box protein 22 // 15q24.2 // 26263 /// ENST00000308275 // FBXO22 // F-box protein 22 // 15q24.2 // 26263 /// ENST00000453211 // FBXO22 // F-box protein 22 // 15q24.2 // 26263 /// NR_037623 // FBXO22 // F-box protein 22 // 15q24.2 // 26263 /// BC020204 // FBXO22 // F-box protein 22 // 15q24.2 // 26263 /// ENST…	1247.34	93.1296	2402.48	42.941	2541.58	39.5476	376.056	3.02877e+06	24162.1	2	6	4.95738e-07	0.02658	1250.2	1339	1152.81	2359.3	2445.18	2402.97	2586.68	2512.81	2525.26
16803492	NM_004378 // CRABP1 // cellular retinoic acid binding protein 1 // 15q24 // 1381 /// ENST00000299529 // CRABP1 // cellular retinoic acid binding protein 1 // 15q24 // 1381 /// BC022069 // CRABP1 // cellular retinoic acid binding protein 1 // 15q24 // 1381 /// ENST00000406419 // CRABP1 // cellular retinoic acid binding protein 1 // 15q24 // 1381 /// ENST00000560753 // CRABP1 // cellular retinoic a…	1335.1	53.6069	139.377	11.4011	1183.37	38.8877	844.577	2542703	9031.87	2	6	4.43432e-08	0.00237755	1390.61	1331.08	1283.62	134.762	152.362	131.007	1188.05	1142.35	1219.7
16803710	NM_014862 // ARNT2 // aryl-hydrocarbon receptor nuclear translocator 2 // 15q24 // 9915 /// ENST00000303329 // ARNT2 // aryl-hydrocarbon receptor nuclear translocator 2 // 15q24 // 9915 /// BC036099 // ARNT2 // aryl-hydrocarbon receptor nuclear translocator 2 // 15q24 // 9915 /// AK295763 // ARNT2 // aryl-hydrocarbon receptor nuclear translocator 2 // 15q24 // 9915 /// BC051335 // ARNT2 // aryl-h…	189.006	19.906	973.239	28.0259	1027.42	34.5737	833.528	1.32089e+06	4754.08	2	6	4.61235e-08	0.00247301	199.894	166.031	201.094	941.209	993.255	985.253	1053.28	988.147	1040.82
16803743	NM_021214 // FAM108C1 // family with sequence similarity 108, member C1 // 15q25.1 // 58489 /// ENST00000258884 // FAM108C1 // family with sequence similarity 108, member C1 // 15q25.1 // 58489 /// AL390079 // FAM108C1 // family with sequence similarity 108, member C1 // 15q25.1 // 58489 /// ENST00000559506 // FAM108C1 // family with sequence similarity 108, member C1 // 15q25.1 // 58489 /// ENST…	299.67	50.5701	1132.11	49.3706	963.581	26.3105	306.524	1.16214e+06	11374.1	2	6	9.10503e-07	0.0488184	346.823	305.922	246.264	1108.21	1188.88	1099.24	982.306	933.499	974.937
16804081	ENST00000427482 // SH3GL3 // SH3-domain GRB2-like 3 // 15q24 // 6457 /// NR_026799 // SH3GL3 // SH3-domain GRB2-like 3 // 15q24 // 6457 /// NM_003027 // SH3GL3 // SH3-domain GRB2-like 3 // 15q24 // 6457 /// AF036271 // SH3GL3 // SH3-domain GRB2-like 3 // 15q24 // 6457 /// ENST00000324537 // SH3GL3 // SH3-domain GRB2-like 3 // 15q24 // 6457 /// ENST00000535412 // SH3GL3 // SH3-domain GRB2-like 3 /…	167.794	7.5789	13.0435	1.01463	44.151	6.92772	566.437	40202.9	212.925	2	6	1.46227e-07	0.00784024	165.303	161.774	176.305	12.1836	12.7844	14.1626	39.9007	52.145	40.4071
16804251	NM_020778 // ALPK3 // alpha-kinase 3 // 15q25.2 // 57538 /// ENST00000258888 // ALPK3 // alpha-kinase 3 // 15q25.2 // 57538 /// AY044449 // ALPK3 // alpha-kinase 3 // 15q25.2 // 57538 /// ENST00000558077 // ALPK3 // alpha-kinase 3 // 15q25.2 // 57538	365.968	22.4595	30.6841	1.9303	33.6122	9.45459	559.498	222884	1195.09	2	6	1.51705e-07	0.00813398	371.455	385.175	341.273	32.6741	28.8196	30.5586	34.7582	42.4415	23.6368
16804458	NM_022839 // MRPS11 // mitochondrial ribosomal protein S11 // 15q25 // 64963 /// ENST00000325844 // MRPS11 // mitochondrial ribosomal protein S11 // 15q25 // 64963 /// NM_176805 // MRPS11 // mitochondrial ribosomal protein S11 // 15q25 // 64963 /// ENST00000353598 // MRPS11 // mitochondrial ribosomal protein S11 // 15q25 // 64963 /// AB049944 // MRPS11 // mitochondrial ribosomal protein S11 // 15…	776.242	76.5566	2363.36	75.5899	2270.43	79.5277	398.911	4.76018e+06	35798.8	2	6	4.15885e-07	0.0222985	860.429	710.796	757.501	2319.43	2450.64	2320.01	2181.22	2296.16	2333.91
16804559	NM_001113378 // FANCI // Fanconi anemia, complementation group I // 15q26.1 // 55215 /// NM_018193 // FANCI // Fanconi anemia, complementation group I // 15q26.1 // 55215 /// ENST00000300027 // FANCI // Fanconi anemia, complementation group I // 15q26.1 // 55215 /// ENST00000310775 // FANCI // Fanconi anemia, complementation group I // 15q26.1 // 55215 /// BC140769 // FANCI // Fanconi anemia, com…	1026.01	28.0601	1888.33	52.8236	1349.21	33.0629	365.685	1.13871e+06	9341.71	2	6	5.38762e-07	0.0288868	1046.71	994.075	1037.25	1916.69	1827.39	1920.92	1311.07	1366.82	1369.73
16804602	NR_015411 // LOC254559 // uncharacterized LOC254559 // 15q26.1 // 254559 /// AK123792 // LOC254559 // uncharacterized LOC254559 // 15q26.1 // 254559	45.1121	26.3238	993.444	15.0836	2399.1	153.065	518.481	8416471	48698.8	2	6	1.90392e-07	0.0102083	31.9867	75.418	27.9317	976.063	1001.17	1003.1	2522.32	2227.76	2447.23
16805203	---	156.003	16.7671	420.541	15.744	373.229	7.55127	305.631	119406	1172.07	2	6	9.18431e-07	0.0492435	155.956	139.259	172.793	419.636	436.718	405.269	367.12	370.897	381.672
16805419	---	118.154	5.51339	5.56476	1.0532	4.78944	4.15183	785.581	25528.4	97.4888	2	6	5.50585e-08	0.00295207	124.232	116.756	113.474	6.01321	4.36155	6.31951	0.0232219	7.61991	6.72517
16805422	NM_001145155 // NR2F2 // nuclear receptor subfamily 2, group F, member 2 // 15q26 // 7026 /// ENST00000421109 // NR2F2 // nuclear receptor subfamily 2, group F, member 2 // 15q26 // 7026 /// NM_021005 // NR2F2 // nuclear receptor subfamily 2, group F, member 2 // 15q26 // 7026 /// ENST00000394166 // NR2F2 // nuclear receptor subfamily 2, group F, member 2 // 15q26 // 7026 /// NM_001145156 // NR2F…	90.1652	22.381	1619.24	37.8261	973.557	49.8653	1200.25	3.53534e+06	8836.52	2	6	1.54989e-08	0.000831002	76.7507	77.7429	116.002	1597.66	1662.91	1597.13	1030.66	938.584	951.43
16805495	ENST00000268035 // IGF1R // insulin-like growth factor 1 receptor // 15q26.3 // 3480 /// NM_000875 // IGF1R // insulin-like growth factor 1 receptor // 15q26.3 // 3480 /// BC113610 // IGF1R // insulin-like growth factor 1 receptor // 15q26.3 // 3480 /// BC113612 // IGF1R // insulin-like growth factor 1 receptor // 15q26.3 // 3480 /// BC143721 // IGF1R // insulin-like growth factor 1 receptor // 1…	2397.54	108.94	3626.8	11.1165	5324.53	178.705	442.576	12960654	87853.8	2	6	3.0521e-07	0.0163645	2357.45	2520.84	2314.32	3620.88	3619.9	3639.62	5477.04	5368.65	5127.9
16805541	NM_145728 // SYNM // synemin, intermediate filament protein // 15q26.3 // 23336 /// ENST00000336292 // SYNM // synemin, intermediate filament protein // 15q26.3 // 23336 /// NM_015286 // SYNM // synemin, intermediate filament protein // 15q26.3 // 23336 /// ENST00000328642 // SYNM // synemin, intermediate filament protein // 15q26.3 // 23336 /// BC151243 // SYNM // synemin, intermediate filament …	79.9408	17.4391	272.399	27.7772	1111.45	18.6827	1900.42	1.80507e+06	2849.47	2	6	3.91522e-09	0.000209923	89.0071	59.8362	90.9793	268.509	246.773	301.917	1107.07	1095.35	1131.94
16806199	ENST00000541819 // GABRB3 // gamma-aminobutyric acid (GABA) A receptor, beta 3 // 15q12 // 2562 /// NM_000814 // GABRB3 // gamma-aminobutyric acid (GABA) A receptor, beta 3 // 15q12 // 2562 /// NM_021912 // GABRB3 // gamma-aminobutyric acid (GABA) A receptor, beta 3 // 15q12 // 2562 /// NM_001191321 // GABRB3 // gamma-aminobutyric acid (GABA) A receptor, beta 3 // 15q12 // 2562 /// ENST0000031155…	1354.73	65.3946	385.613	48.5934	470.759	23.7649	359.841	1.72785e+06	14405.1	2	6	5.65214e-07	0.0303051	1293.93	1423.91	1346.36	342.858	438.46	375.522	483.773	485.175	443.33
16806536	---	468.661	30.0066	18.8155	7.58918	27.1668	2.21667	618.984	397348	1925.81	2	6	1.12209e-07	0.00601628	496.071	436.601	473.311	10.1064	22.3277	24.0124	27.4397	24.8264	29.2344
16806564	NM_017762 // MTMR10 // myotubularin related protein 10 // 15q13.3 // 54893 /// ENST00000435680 // MTMR10 // myotubularin related protein 10 // 15q13.3 // 54893 /// AK296926 // MTMR10 // myotubularin related protein 10 // 15q13.3 // 54893 /// AK303672 // MTMR10 // myotubularin related protein 10 // 15q13.3 // 54893 /// ENST00000425768 // MTMR10 // myotubularin related protein 10 // 15q13.3 // 5489…	576.239	37.9384	1407.77	54.7594	1340.3	25.3659	377.792	1.2798e+06	10162.7	2	6	4.88989e-07	0.0262181	556.318	552.41	619.988	1361.75	1468.34	1393.23	1361.25	1347.56	1312.1
16806692	NR_026859 // ULK4P3 // unc-51-like kinase 4 (C. elegans) pseudogene 3 // 15q13.2 // 89837 /// NR_027470 // ULK4P2 // unc-51-like kinase 4 (C. elegans) pseudogene 2 // 15q13.2 // 100288380 /// BC137210 // ULK4P1 // unc-51-like kinase 4 (C. elegans) pseudogene 1 // 15q13.3 // 89838 /// ENST00000564495 // ULK4P2 // unc-51-like kinase 4 (C. elegans) pseudogene 2 // 15q13.2 // 100288380 /// ENST000005…	716.873	20.8477	102.005	9.12823	112.266	6.33756	1998.82	743717	1116.23	2	6	3.36581e-09	0.000180465	711.705	739.818	699.095	92.4809	102.856	110.678	108.796	119.581	108.421
16807139	NM_170677 // MEIS2 // Meis homeobox 2 // 15q14 // 4212 /// NM_170674 // MEIS2 // Meis homeobox 2 // 15q14 // 4212 /// ENST00000444725 // MEIS2 // Meis homeobox 2 // 15q14 // 4212 /// ENST00000424352 // MEIS2 // Meis homeobox 2 // 15q14 // 4212 /// NM_170675 // MEIS2 // Meis homeobox 2 // 15q14 // 4212 /// NM_170676 // MEIS2 // Meis homeobox 2 // 15q14 // 4212 /// NR_051953 // MEIS2 // Meis homeob…	70.8292	41.6194	2110.45	38.3704	3119.25	49.373	3847.09	14470576	11284.3	2	6	4.73099e-10	2.53662e-05	24.6726	82.3166	105.499	2114.3	2070.3	2146.75	3168.1	3120.27	3069.37
16807271	NM_152597 // FSIP1 // fibrous sheath interacting protein 1 // 15q14 // 161835 /// ENST00000350221 // FSIP1 // fibrous sheath interacting protein 1 // 15q14 // 161835 /// BC045191 // FSIP1 // fibrous sheath interacting protein 1 // 15q14 // 161835	104.543	16.2282	1055.46	18.3101	603.599	50.8898	638.635	1.35748e+06	6376.77	2	6	1.02212e-07	0.00548028	88.6378	121.076	103.915	1054.69	1074.14	1037.54	550.295	608.83	651.671
16807605	NM_007280 // OIP5 // Opa interacting protein 5 // 15q15.1 // 11339 /// ENST00000220514 // OIP5 // Opa interacting protein 5 // 15q15.1 // 11339 /// BC015050 // OIP5 // Opa interacting protein 5 // 15q15.1 // 11339	401.136	4.79102	756.193	24.2771	361.626	24.4683	350.912	283309	2422.06	2	6	6.09087e-07	0.0326574	400.702	406.129	396.576	733.581	781.848	753.149	371.55	379.574	333.755
16807933	ENST00000323443 // LRRC57 // leucine rich repeat containing 57 // 15q15.2 // 255252 /// NM_153260 // LRRC57 // leucine rich repeat containing 57 // 15q15.2 // 255252 /// ENST00000397130 // LRRC57 // leucine rich repeat containing 57 // 15q15.2 // 255252 /// ENST00000563454 // LRRC57 // leucine rich repeat containing 57 // 15q15.2 // 255252 /// AK094891 // LRRC57 // leucine rich repeat containing …	235.375	5.15171	761.151	7.48479	706.337	11.4813	3507.16	501249	428.765	2	6	6.24286e-10	3.34723e-05	240.681	235.053	230.392	766.646	764.181	752.626	694.921	717.883	706.206
16808312	BC050263 // PPIP5K1 // diphosphoinositol pentakisphosphate kinase 1 // 15q15.3 // 9677 /// ENST00000432870 // PPIP5K1 // diphosphoinositol pentakisphosphate kinase 1 // 15q15.3 // 9677 /// ENST00000488768 // PPIP5K1 // diphosphoinositol pentakisphosphate kinase 1 // 15q15.3 // 9677 /// ENST00000396907 // PPIP5K1 // diphosphoinositol pentakisphosphate kinase 1 // 15q15.3 // 9677 /// ENST0000043706…	1054.13	19.2657	372.954	3.377	397.278	16.9537	2006.09	896048	1339.99	2	6	3.32941e-09	0.000178513	1074.66	1036.44	1051.29	370.801	371.215	376.846	382.728	393.21	415.895
16808314	BC050263 // PPIP5K1 // diphosphoinositol pentakisphosphate kinase 1 // 15q15.3 // 9677 /// ENST00000432870 // PPIP5K1 // diphosphoinositol pentakisphosphate kinase 1 // 15q15.3 // 9677 /// ENST00000488768 // PPIP5K1 // diphosphoinositol pentakisphosphate kinase 1 // 15q15.3 // 9677 /// ENST00000396907 // PPIP5K1 // diphosphoinositol pentakisphosphate kinase 1 // 15q15.3 // 9677 /// ENST0000046922…	798.251	22.306	231.595	20.5873	258.243	31.7095	477.519	613417	3853.78	2	6	2.43351e-07	0.0130478	796.615	821.33	776.808	228.647	212.64	253.497	283.923	268.005	222.8
16808665	NM_001482 // GATM // glycine amidinotransferase (L-arginine:glycine amidinotransferase) // 15q21.1 // 2628 /// ENST00000396659 // GATM // glycine amidinotransferase (L-arginine:glycine amidinotransferase) // 15q21.1 // 2628 /// BC004141 // GATM // glycine amidinotransferase (L-arginine:glycine amidinotransferase) // 15q21.1 // 2628 /// ENST00000558362 // GATM // glycine amidinotransferase (L-argi…	333.139	11.0104	53.0734	5.70338	172.834	20.6356	306.624	118477	1159.17	2	6	9.0962e-07	0.0487711	345.707	328.518	325.192	48.31	51.5167	59.3935	196.475	158.43	163.598
16808793	NM_000138 // FBN1 // fibrillin 1 // 15q21.1 // 2200 /// ENST00000316623 // FBN1 // fibrillin 1 // 15q21.1 // 2200 /// BC146854 // FBN1 // fibrillin 1 // 15q21.1 // 2200 /// ENST00000389087 // FBN1 // fibrillin 1 // 15q21.1 // 2200 /// ENST00000544030 // FBN1 // fibrillin 1 // 15q21.1 // 2200 /// ENST00000559133 // FBN1 // fibrillin 1 // 15q21.1 // 2200 /// ENST00000537463 // FBN1 // fibrillin 1 /…	270.593	36.1065	1346.42	57.2346	810.79	29.6877	476.882	1.73612e+06	10921.7	2	6	2.44321e-07	0.0130998	240.48	260.678	310.621	1318.54	1308.47	1412.25	801.197	844.088	787.085
16808876	NM_001194998 // CEP152 // centrosomal protein 152kDa // 15q21.1 // 22995 /// NM_014985 // CEP152 // centrosomal protein 152kDa // 15q21.1 // 22995 /// ENST00000380950 // CEP152 // centrosomal protein 152kDa // 15q21.1 // 22995 /// ENST00000399334 // CEP152 // centrosomal protein 152kDa // 15q21.1 // 22995 /// BC117182 // CEP152 // centrosomal protein 152kDa // 15q21.1 // 22995 /// AK303805 // CEP…	938.379	33.9257	308.729	6.2463	212.305	3.23776	1165.73	932940	2400.91	2	6	1.69128e-08	0.000906815	946.058	901.272	967.807	307.312	315.563	303.314	209.805	215.962	211.146
16809346	ENST00000299601 // LEO1 // Leo1, Paf1/RNA polymerase II complex component, homolog (S. cerevisiae) // 15q21.2 // 123169 /// NM_138792 // LEO1 // Leo1, Paf1/RNA polymerase II complex component, homolog (S. cerevisiae) // 15q21.2 // 123169 /// AY302186 // LEO1 // Leo1, Paf1/RNA polymerase II complex component, homolog (S. cerevisiae) // 15q21.2 // 123169 /// ENST00000538386 // LEO1 // Leo1, Paf1/RN…	1318.55	15.282	510.705	17.5348	457.451	24.4602	1839.21	1.39695e+06	2278.63	2	6	4.31866e-09	0.000231554	1320.44	1302.42	1332.81	491.151	525.031	515.934	485.678	442.471	444.205
16809403	NM_018728 // MYO5C // myosin VC // 15q21 // 55930 /// ENST00000261839 // MYO5C // myosin VC // 15q21 // 55930 /// AF272390 // MYO5C // myosin VC // 15q21 // 55930 /// AK304136 // MYO5C // myosin VC // 15q21 // 55930 /// BC064841 // MYO5C // myosin VC // 15q21 // 55930 /// AK301079 // MYO5C // myosin VC // 15q21 // 55930 /// ENST00000560809 // MYO5C // myosin VC // 15q21 // 55930 /// ENST000005589…	982.609	34.6369	111.875	13.2126	92.484	10.2806	1571.86	1.55088e+06	2959.96	2	6	6.9126e-09	0.000370633	977.663	1019.45	950.711	96.6543	118.579	120.391	81.3068	101.536	94.6095
16809540	---	575.108	21.9075	18.338	3.07838	15.7184	6.69215	1749.11	622918	1068.4	2	6	5.01968e-09	0.00026914	573.651	597.708	553.966	20.0986	14.7834	20.1319	8.27898	17.6283	21.248
16809587	ENST00000260443 // RSL24D1 // ribosomal L24 domain containing 1 // 15q21 // 51187 /// NM_016304 // RSL24D1 // ribosomal L24 domain containing 1 // 15q21 // 51187 /// AF165521 // RSL24D1 // ribosomal L24 domain containing 1 // 15q21 // 51187 /// ENST00000562993 // RSL24D1 // ribosomal L24 domain containing 1 // 15q21 // 51187	1633.96	65.6193	976.367	16.5521	857.107	24.2661	304.759	1.05014e+06	10337.4	2	6	9.2626e-07	0.0496633	1576.37	1705.39	1620.1	963.682	995.09	970.329	885.08	841.714	844.528
16809687	NM_006154 // NEDD4 // neural precursor cell expressed, developmentally down-regulated 4, E3 ubiquitin protein ligase // 15q // 4734 /// ENST00000435532 // NEDD4 // neural precursor cell expressed, developmentally down-regulated 4, E3 ubiquitin protein ligase // 15q // 4734 /// NM_198400 // NEDD4 // neural precursor cell expressed, developmentally down-regulated 4, E3 ubiquitin protein ligase // 1…	239.418	10.7743	760.898	65.5735	1070.56	16.8872	337.777	1.05863e+06	9402.28	2	6	6.82262e-07	0.0365808	251.408	236.298	230.548	685.66	791.148	805.885	1080.62	1051.06	1080
16809761	NM_017661 // ZNF280D // zinc finger protein 280D // 15q21.3 // 54816 /// ENST00000559237 // ZNF280D // zinc finger protein 280D // 15q21.3 // 54816 /// ENST00000267807 // ZNF280D // zinc finger protein 280D // 15q21.3 // 54816 /// NM_001002843 // ZNF280D // zinc finger protein 280D // 15q21.3 // 54816 /// NM_001002844 // ZNF280D // zinc finger protein 280D // 15q21.3 // 54816 /// BC130451 // ZNF2…	1302.06	32.6727	42.8056	4.91263	52.4843	4.1458	4257.59	3.14728e+06	2217.65	2	6	3.49105e-10	1.87179e-05	1331.14	1266.71	1308.35	37.422	47.0456	43.949	52.0573	48.5686	56.8271
16809929	NM_024755 // SLTM // SAFB-like, transcription modulator // 15q22.1 // 79811 /// ENST00000380516 // SLTM // SAFB-like, transcription modulator // 15q22.1 // 79811 /// NM_001013843 // SLTM // SAFB-like, transcription modulator // 15q22.1 // 79811 /// BC140851 // SLTM // SAFB-like, transcription modulator // 15q22.1 // 79811 /// AK291423 // SLTM // SAFB-like, transcription modulator // 15q22.1 // 79…	3055.9	134.461	1160.32	67.0586	1042.17	37.9637	478.538	7662333	48035.9	2	6	2.41809e-07	0.0129651	3031.27	2935.46	3200.98	1223.95	1090.29	1166.71	1000.05	1073.77	1052.67
16809971	ENST00000288235 // MYO1E // myosin IE // 15q21-q22 // 4643 /// NM_004998 // MYO1E // myosin IE // 15q21-q22 // 4643 /// BC098392 // MYO1E // myosin IE // 15q21-q22 // 4643 /// ENST00000558182 // MYO1E // myosin IE // 15q21-q22 // 4643 /// ENST00000560642 // MYO1E // myosin IE // 15q21-q22 // 4643 /// ENST00000558814 // MYO1E // myosin IE // 15q21-q22 // 4643	1269.77	15.5335	633.643	17.1562	543.171	37.0851	738.488	940798	3821.86	2	6	6.62296e-08	0.00355103	1283.97	1272.17	1253.18	645.171	613.927	641.832	581.56	540.409	507.544
16810564	NM_002537 // OAZ2 // ornithine decarboxylase antizyme 2 // 15q22.31 // 4947 /// AF057297 // OAZ2 // ornithine decarboxylase antizyme 2 // 15q22.31 // 4947	895.592	19.3911	413.512	18.2972	488.8	15.396	638.632	403549	1895.69	2	6	1.02213e-07	0.00548034	874.421	899.863	912.491	434.621	403.731	402.184	481.868	506.444	478.089
16810572	NM_194272 // RBPMS2 // RNA binding protein with multiple splicing 2 // 15q22.31 // 348093 /// ENST00000300069 // RBPMS2 // RNA binding protein with multiple splicing 2 // 15q22.31 // 348093 /// AY369207 // RBPMS2 // RNA binding protein with multiple splicing 2 // 15q22.31 // 348093	1734.69	84.4192	533.388	21.1507	309.193	19.588	664.538	3.52543e+06	15915.3	2	6	9.07687e-08	0.00486674	1812.31	1746.94	1644.81	516.304	557.045	526.815	288.594	327.582	311.402
16810686	ENST00000300107 // CLPX // ClpX caseinolytic peptidase X homolog (E. coli) // 15q22.31 // 10845 /// NM_006660 // CLPX // ClpX caseinolytic peptidase X homolog (E. coli) // 15q22.31 // 10845 /// AK292316 // CLPX // ClpX caseinolytic peptidase X homolog (E. coli) // 15q22.31 // 10845 /// BC130373 // CLPX // ClpX caseinolytic peptidase X homolog (E. coli) // 15q22.31 // 10845 /// BC136487 // CLPX //…	1358.61	57.1442	608.141	30.3311	505.293	30.0903	383.61	1.30194e+06	10181.7	2	6	4.67245e-07	0.0250523	1358.29	1301.63	1415.91	598.184	584.04	642.199	471.82	530.097	513.964
16810743	NM_004884 // IGDCC3 // immunoglobulin superfamily, DCC subclass, member 3 // 15q22.3-q23 // 9543 /// ENST00000327987 // IGDCC3 // immunoglobulin superfamily, DCC subclass, member 3 // 15q22.3-q23 // 9543 /// BC042054 // IGDCC3 // immunoglobulin superfamily, DCC subclass, member 3 // 15q22.3-q23 // 9543 /// ENST00000443278 // IGDCC3 // immunoglobulin superfamily, DCC subclass, member 3 // 15q22.3-…	1150.06	52.533	3228.19	67.5049	965.411	52.9903	1403.44	9472870	20249.2	2	6	9.70505e-09	0.000520356	1102.27	1206.31	1141.6	3182.46	3305.72	3196.38	1017.37	911.448	967.413
16810847	NM_001144823 // DENND4A // DENN/MADD domain containing 4A // 15q22.31 // 10260 /// ENST00000443035 // DENND4A // DENN/MADD domain containing 4A // 15q22.31 // 10260 /// NM_005848 // DENND4A // DENN/MADD domain containing 4A // 15q22.31 // 10260 /// ENST00000431932 // DENND4A // DENN/MADD domain containing 4A // 15q22.31 // 10260 /// AF534403 // DENND4A // DENN/MADD domain containing 4A // 15q22.3…	388.926	17.8226	1209.76	16.2651	961.249	23.799	1388.33	1.06308e+06	2297.18	2	6	1.00247e-08	0.000537493	368.428	400.758	397.593	1205.25	1196.23	1227.81	944.458	950.805	988.484
16810958	---	6307.15	277.726	1500.63	114.588	1261.14	131.494	678.113	48622148	215106	2	6	8.54487e-08	0.0045815	6562.16	6348.05	6011.24	1508.41	1611.14	1382.36	1110.77	1318.14	1354.52
16811420	NM_052840 // CELF6 // CUGBP, Elav-like family member 6 // 15q24 // 60677 /// NM_001172685 // CELF6 // CUGBP, Elav-like family member 6 // 15q24 // 60677 /// ENST00000287202 // CELF6 // CUGBP, Elav-like family member 6 // 15q24 // 60677 /// NM_001172684 // CELF6 // CUGBP, Elav-like family member 6 // 15q24 // 60677 /// ENST00000543764 // CELF6 // CUGBP, Elav-like family member 6 // 15q24 // 60677 …	101.442	12.1342	210.875	2.96932	347.59	6.94995	669.825	91255.6	408.714	2	6	8.86457e-08	0.00475291	97.1814	115.132	92.0125	210.472	208.128	214.026	347.48	340.696	354.595
16811583	NM_001199040 // STRA6 // stimulated by retinoic acid gene 6 homolog (mouse) // 15q24.1 // 64220 /// NM_001199042 // STRA6 // stimulated by retinoic acid gene 6 homolog (mouse) // 15q24.1 // 64220 /// NM_001142617 // STRA6 // stimulated by retinoic acid gene 6 homolog (mouse) // 15q24.1 // 64220 /// NM_022369 // STRA6 // stimulated by retinoic acid gene 6 homolog (mouse) // 15q24.1 // 64220 /// NM…	276.626	19.4121	40.6672	9.42192	42.4617	6.8837	323.146	110513	1025.97	2	6	7.78264e-07	0.0417282	256.934	295.745	277.2	30.4646	49.04	42.4971	50.3847	39.0527	37.9477
16811638	NM_003612 // SEMA7A // semaphorin 7A, GPI membrane anchor (John Milton Hagen blood group) // 15q22.3-q23 // 8482 /// ENST00000261918 // SEMA7A // semaphorin 7A, GPI membrane anchor (John Milton Hagen blood group) // 15q22.3-q23 // 8482 /// NM_001146029 // SEMA7A // semaphorin 7A, GPI membrane anchor (John Milton Hagen blood group) // 15q22.3-q23 // 8482 /// NM_001146030 // SEMA7A // semaphorin 7A…	494.806	26.0851	138.448	13.0244	193.198	10.2241	347.196	220956	1909.2	2	6	6.28679e-07	0.0337079	468.849	521.017	494.552	127.957	134.363	153.026	184.31	204.371	190.911
16811994	ENST00000560626 // PEAK1 // NKF3 kinase family member // 15q24.3 // 79834 /// NM_024776 // PEAK1 // NKF3 kinase family member // 15q24.3 // 79834 /// ENST00000312493 // PEAK1 // NKF3 kinase family member // 15q24.3 // 79834 /// ENST00000564328 // PEAK1 // NKF3 kinase family member // 15q24.3 // 79834 /// AK127658 // PEAK1 // NKF3 kinase family member // 15q24.3 // 79834	1566.54	7.70589	833.166	25.4553	714.458	70.9873	333.585	1.27797e+06	11493.1	2	6	7.08076e-07	0.0379649	1565.52	1559.4	1574.71	820.791	862.443	816.264	648.533	789.606	705.236
16812245	NM_004390 // CTSH // cathepsin H // 15q25.1 // 1512 /// ENST00000220166 // CTSH // cathepsin H // 15q25.1 // 1512 /// BC002479 // CTSH // cathepsin H // 15q25.1 // 1512 /// AF426247 // CTSH // cathepsin H // 15q25.1 // 1512 /// CR456881 // CTSH // cathepsin H // 15q25.1 // 1512 /// AF426248 // CTSH // cathepsin H // 15q25.1 // 1512 /// ENST00000533777 // CTSH // cathepsin H // 15q25.1 // 1512 ///…	476.674	37.9101	51.3848	2.152	84.8408	4.99505	343.128	335523	2933.51	2	6	6.5111e-07	0.0349106	456.171	520.42	453.43	52.2196	48.9405	52.9943	90.5497	82.6985	81.2742
16812406	ENST00000302824 // STARD5 // StAR-related lipid transfer (START) domain containing 5 // 15q26 // 80765 /// NM_181900 // STARD5 // StAR-related lipid transfer (START) domain containing 5 // 15q26 // 80765 /// ENST00000560723 // STARD5 // StAR-related lipid transfer (START) domain containing 5 // 15q26 // 80765 /// AK097024 // STARD5 // StAR-related lipid transfer (START) domain containing 5 // 15q…	304.051	9.31085	37.0577	6.03708	67.2075	21.1148	338.214	128290	1137.95	2	6	6.79649e-07	0.0364408	295.628	302.476	314.049	35.1864	32.1778	43.8088	46.9006	65.6752	89.0467
16812855	NR_026811 // AGSK1 // golgin subfamily A member 2-like // 15q25.2 // 80154 /// NR_024474 // UBE2Q2P3 // ubiquitin-conjugating enzyme E2Q family member 2 pseudogene 3 // 15q25.2 // 100133144 /// NR_027001 // LOC388152 // uncharacterized LOC388152 // 15q25.2 // 388152 /// NR_033936 // LOC727849 // golgin A2 pseudogene // 15q25.2 // 727849 /// AK291684 // AGSK1 // golgin subfamily A member 2-like //…	1160.12	39.9442	643.138	10.0969	637.509	29.5377	315.433	540433	5139.92	2	6	8.36201e-07	0.0448346	1126.22	1204.16	1149.99	636.855	637.775	654.785	643.163	663.811	605.553
16813038	NM_005928 // MFGE8 // milk fat globule-EGF factor 8 protein // 15q25 // 4240 /// NM_001114614 // MFGE8 // milk fat globule-EGF factor 8 protein // 15q25 // 4240 /// ENST00000268150 // MFGE8 // milk fat globule-EGF factor 8 protein // 15q25 // 4240 /// ENST00000566497 // MFGE8 // milk fat globule-EGF factor 8 protein // 15q25 // 4240 /// ENST00000268151 // MFGE8 // milk fat globule-EGF factor 8 pr…	6024.66	137.635	1804.51	60.3141	1809.73	166.934	1057.78	35575364	100896	2	6	2.26198e-08	0.00121281	5959.06	6182.83	5932.1	1819.93	1855.62	1737.99	1950.11	1853.94	1625.14
16813270	ENST00000330062 // IDH2 // isocitrate dehydrogenase 2 (NADP+), mitochondrial // 15q26.1 // 3418 /// NM_002168 // IDH2 // isocitrate dehydrogenase 2 (NADP+), mitochondrial // 15q26.1 // 3418 /// BC009244 // IDH2 // isocitrate dehydrogenase 2 (NADP+), mitochondrial // 15q26.1 // 3418 /// BC071828 // IDH2 // isocitrate dehydrogenase 2 (NADP+), mitochondrial // 15q26.1 // 3418 /// AK316388 // IDH2 //…	772.084	83.5967	3292.77	28.5979	3064.61	46.3058	1757.94	11661583	19901	2	6	4.94457e-09	0.000265113	867.553	711.994	736.705	3325.4	3280.85	3272.06	3103.4	3077.09	3013.34
16813286	ENST00000328649 // CIB1 // calcium and integrin binding 1 (calmyrin) // 15q25.3-q26 // 10519 /// NM_006384 // CIB1 // calcium and integrin binding 1 (calmyrin) // 15q25.3-q26 // 10519 /// U82226 // CIB1 // calcium and integrin binding 1 (calmyrin) // 15q25.3-q26 // 10519	72.3985	9.39565	391.112	8.38782	224.535	21.3052	373.373	152472	1225.09	2	6	5.06418e-07	0.0271526	64.5732	82.819	69.8033	381.468	395.159	396.709	203.738	246.315	223.553
16813342	ENST00000361188 // PRC1 // protein regulator of cytokinesis 1 // 15q26.1 // 9055 /// NM_003981 // PRC1 // protein regulator of cytokinesis 1 // 15q26.1 // 9055 /// NM_199413 // PRC1 // protein regulator of cytokinesis 1 // 15q26.1 // 9055 /// ENST00000394249 // PRC1 // protein regulator of cytokinesis 1 // 15q26.1 // 9055 /// NM_001267580 // PRC1 // protein regulator of cytokinesis 1 // 15q26.1 /…	773.318	29.3561	1471.1	15.3971	989.315	40.3403	421.29	765678	5452.38	2	6	3.53487e-07	0.0189529	802.892	772.877	744.185	1479.31	1453.34	1480.66	944.432	1000.97	1022.55
[truncated: 1,801 more rows]
